# Supplementary material for: Comprehensive assessment showed no associations of variants at the SLC10A1 locus with susceptibility to persistent HBV infection among Southern Chinese
Source: Sci Rep. 2017 Apr 21;7:46490. doi: 10.1038/srep46490 (PMC5399367; doi:10.1038/srep46490)
Supplement: Supplementary Tables [file srep46490-s2.xls]

## Sheet: Suppl Tab 1
Supplementary Table 1. Selected characteristics of the subjects involved in the present study.
Supplementary Table 1A. Selected characteristics of the subjects in the two case-control populations.
Characteristics	Sample Set 1 (Guangxi population)				Sample Set 2 (GWAS population)
					GWAS-Guangxi population							GWAS-Jiangsu population			GWAS-Guangdong population			Overall GWAS population
					GWAS sub-population 1			GWAS sub-population 2	GWAS sub-population 3
	Cases (n = 1,299)	Controls (n = 1,067)	P		Cases (n = 286)	Controls (n = 656)	P	Cases (n = 707)	Cases (n = 78)	Controls (n = 74)	P	Cases (n = 91)	Controls (n = 203)	P	Cases (n = 89)	Controls (n = 124)	P	Cases (n = 1,251)	Controls (n = 1,057)	P
Age, years
Mean (s.d.)	38.2 (10.7)	38.4 (12.4)	0.59		37.2 (10.1)	37.1 (10.8)	0.93	43.7 (11.6)	62.8 (8.3)	66.0 (7.2)	0.002	56.6 (10.0)	57.5 (9.7)	0.46	46.3 (11.1)	47.7 (13.0)	0.42	44.4 (12.7)	44.2 (14.6)	0.75
≤ 43, n (%)	962 (74.1)	769 (72.1)	0.3		217 (75.9)	487 (74.2)	0.82	384 (54.3)	2 (2.6)	0 (0)	1	13 (14.3)	16 (5.4)	0.14	35 (39.3)	46 (37.1)	0.85	651 (52.0)	549 (51.9)	0.96
> 43, n (%)	337 (25.9)	298 (27.9)			79 (24.1)	169 (25.8)		323 (45.7)	76 (97.4)	74 (1.0)		78 (85.7)	187 (94.6)		54 (60.7)	78 (63.9)		600 (48.0)	508 (48.1)
Sex, n (%)
Female	493 (38.0)	416 (39.0)	0.64		0 (0)	0 (0)	1	94 (13.3)	58 (74.4)	41 (55.4)	0.023	17 (18.7)	61 (30.0)	0.058	23 (25.8)	33 (26.6)	0.97	192 (15.3)	135 (12.8)	0.077
Male	806 (62.0)	651 (61.0)			286 (100)	656 (100)		613(86.7)	20 (25.6)	33 (44.6)		74 (81.3)	142 (70.0)		66 (74.2)	91 (73.4)		1,059 (84.7)	922 (87.2)
Cases, persistently hepatitis B virus infected subjects (PIs); Controls, spontaneously recovered subjects (SRs). GWAS sub-population 1, 2 and 3 were from Guangxi province, thus their combining was named as "GWAS-Guangxi population". GWAS population 4 was from Jiangsu province, thus was named as “GWAS-Jiangsu population”. GWAS population 5 was from Guangdong province, thus was named as “GWAS-Guang…
Supplementary Table 1B. Selected characteristics of 40 cases used for Sanger sequencing of the SLC10A1 gene.
Characteristics	Cases (n = 244)
Age, years
Mean (s.d.)	45.9 (11.0)
≤ 43, n (%)	104 (42.6)
> 43, n (%)	140 (57.4)
Sex, n (%)
Female	28 (11.5)
Male	216 (88.5)
Cases, persistently hepatitis B virus infected subjects (PIs). The cases were randomly selected from the Sample set 1. s.d., standard deviation.
Supplementary Table 1C. Selected characteristics of the subjects used for eQTL analysis.
Characteristics	Cases (n = 31)
Age, years
Mean (s.d.)	52.7 (8.8)
Sex, n (%)
Female	5 (16.1)
Male	26 (83.8)
eQTL, expression quantitative trait locus. Cases, persistently hepatitis B virus infected subjects (PIs). s.d., standard deviation. The genotypes of these subjects were generated using the Affymetrix Genome-Wide Human SNP Array 6.0, and the mRNA expression profiles of tissues from them were obtained using the Affymetrix Human Exon 1.0 ST arrays (microarray GEO number: GSE74925).

## Sheet: Suppl Tab 2
Supplementary Table 2. The association results of genotyped and imputed SNPs in the Sample Set 1 (Guangxi population), the Sample Set 2 (GWAS population), and the pooled population.
SNPs	Chr	Positiona	Alleleb	Sample Set 1 (Guangxi population)										Sample Set 2 (GWAS population)
														GWAS Guangxi population										GWAS Guangdong population										GWAS Jiangsu population										Pooled GWAS population
				Casesc	Controlsc	PHWE	additive model		dominant model		recessive model			Casesc	Controlsc	PHWE	additive model		dominant model		recessive model			Casesc	Controlsc	PHWE	additive model		dominant model		recessive model			Casesc	Controlsc	PHWE	additive model		dominant model		recessive model			additive model		dominant model		recessive model
							OR (95% CI)	P	OR (95% CI)	P	OR (95% CI)	P					OR (95% CI)	P	OR (95% CI)	P	OR (95% CI)	P					OR (95% CI)	P	OR (95% CI)	P	OR (95% CI)	P					OR (95% CI)	P	OR (95% CI)	P	OR (95% CI)	P		OR (95% CI)	P	OR (95% CI)	P	OR (95% CI)	P
rs11629054	14	70206417	G	52/383/849	39/342/678	0.7	0.95 (0.82-1.09)	0.45	0.91 (0.77-1.08)	0.29	1.1 (0.72-1.69)	0.65		43/344/682	21/204/505	0.9	1.17 (0.97-1.41)	0.11	1.17 (0.94-1.46)	0.16	1.43 (0.8-2.56)	0.23		2/26/61	5/41/78	1	0.8 (0.48-1.33)	0.39	0.8 (0.45-1.44)	0.46	0.56 (0.11-2.97)	0.49		3/21/67	5/56/142	1	0.89 (0.55-1.44)	0.62	0.83 (0.47-1.45)	0.51	1.2 (0.28-5.18)	0.81		0.92 (0.78-1.09)	0.3435	0.93 (0.76-1.13)	0.4523	1.28 (0.76-2.14)	0.35
rs55987626	14	70206808	A	49/376/859	32/331/696	0.36	0.99 (0.85-1.14)	0.86	0.95 (0.8-1.13)	0.55	1.27 (0.81-2)	0.3		33/337/701	20/185/525	0.48	1.21 (1-1.48)	0.054	1.25 (1-1.57)	0.05	1.25 (0.67-2.32)	0.49		2/24/63	5/39/80	1	0.78 (0.46-1.31)	0.34	0.78 (0.43-1.4)	0.4	0.56 (0.11-2.97)	0.49		3/23/65	5/53/145	1	1.02 (0.63-1.64)	0.94	1 (0.57-1.73)	0.99	1.2 (0.28-5.18)	0.81		0.89 (0.75-1.05)	0.1633	0.87 (0.71-1.05)	0.1514	1.14 (0.66-1.95)	0.64
rs10151549	14	70206840	T	-	-	-	-	-	-	-	-	-		0/6/280	0/23/633	1	0.59 (0.38-0.92)	0.26	0.59 (0.24-1.47)	0.26	-	-		-	-	-	-	-	-	-	-	-		-	-	-	-	-	-	-	-	-		1.69 (0.68-4.21)	0.258	-	-	-	-
rs10143223	14	70207003	C	54/393/837	41/345/673	0.77	0.96 (0.83-1.11)	0.58	0.93 (0.79-1.1)	0.41	1.09 (0.72-1.65)	0.68		47/351/673	23/212/495	1	1.15 (0.95-1.38)	0.15	1.14 (0.92-1.42)	0.23	1.42 (0.81-2.47)	0.22		2/26/61	5/41/78	1	0.8 (0.48-1.33)	0.39	0.8 (0.45-1.44)	0.46	0.56 (0.11-2.97)	0.49		3/23/65	5/58/140	1	0.93 (0.58-1.51)	0.78	0.89 (0.52-1.55)	0.68	1.2 (0.28-5.18)	0.81		0.93 (0.79-1.09)	0.3751	0.94 (0.77-1.14)	0.5102	1.28 (0.78-2.1)	0.33
rs56140822	14	70207069	T	47/365/872	31/326/702	0.41	0.97 (0.84-1.13)	0.69	0.93 (0.78-1.1)	0.4	1.26 (0.79-1.99)	0.33		30/333/708	20/183/527	0.39	1.19 (0.98-1.46)	0.08	1.24 (0.99-1.55)	0.063	1.14 (0.61-2.15)	0.68		2/24/63	5/39/80	1	0.78 (0.46-1.31)	0.34	0.78 (0.43-1.4)	0.4	0.56 (0.11-2.97)	0.49		3/22/66	5/52/146	0.79	1 (0.62-1.61)	1	0.97 (0.56-1.7)	0.93	1.2 (0.28-5.18)	0.81		0.9 (0.76-1.07)	0.2274	0.88 (0.72-1.07)	0.1898	1.06 (0.61-1.84)	0.83
rs8014236	14	70208477	C	54/393/837	41/344/674	0.77	0.96 (0.83-1.11)	0.61	0.93 (0.79-1.11)	0.43	1.09 (0.72-1.65)	0.68		44/347/680	22/211/497	1	1.14 (0.94-1.37)	0.18	1.13 (0.9-1.4)	0.29	1.47 (0.83-2.6)	0.18		2/26/61	5/41/78	1	0.8 (0.48-1.33)	0.39	0.8 (0.45-1.44)	0.46	0.56 (0.11-2.97)	0.49		3/23/65	5/58/140	1	0.93 (0.58-1.51)	0.78	0.89 (0.52-1.55)	0.68	1.2 (0.28-5.18)	0.81		0.93 (0.79-1.1)	0.4181	0.95 (0.78-1.15)	0.5924	1.31 (0.79-2.18)	0.29
rs28847646	14	70208689	T	49/376/859	32/331/696	0.36	0.99 (0.85-1.14)	0.86	0.95 (0.8-1.13)	0.55	1.27 (0.81-2)	0.3		33/337/701	20/185/525	0.48	1.21 (1-1.48)	0.054	1.25 (1-1.57)	0.05	1.25 (0.67-2.32)	0.49		2/24/63	5/39/80	1	0.78 (0.46-1.31)	0.34	0.78 (0.43-1.4)	0.4	0.56 (0.11-2.97)	0.49		3/23/65	5/53/145	1	1.02 (0.63-1.64)	0.94	1 (0.57-1.73)	0.99	1.2 (0.28-5.18)	0.81		0.89 (0.75-1.05)	0.1633	0.87 (0.71-1.05)	0.1514	1.14 (0.66-1.95)	0.64
chr14:70208866:I	14	70208866	GT	49/376/859	32/331/696	0.36	0.99 (0.85-1.14)	0.86	0.95 (0.8-1.13)	0.55	1.27 (0.81-2)	0.3		33/337/701	20/185/525	0.48	1.21 (1-1.48)	0.054	1.25 (1-1.57)	0.05	1.25 (0.67-2.32)	0.49		2/24/63	5/39/80	1	0.78 (0.46-1.31)	0.34	0.78 (0.43-1.4)	0.4	0.56 (0.11-2.97)	0.49		3/23/65	5/53/145	1	1.02 (0.63-1.64)	0.94	1 (0.57-1.73)	0.99	1.2 (0.28-5.18)	0.81		0.89 (0.75-1.05)	0.1633	0.87 (0.71-1.05)	0.1514	1.14 (0.66-1.95)	0.64
rs140088748	14	70209514	C	8/200/1060	7/167/876	1	0.99 (0.8-1.22)	0.92	0.99 (0.8-1.24)	0.94	0.94 (0.34-2.6)	0.9		-	-	-	-	-	-	-	-	-		-	-	-	-	-	-	-	-	-		-	-	-	-	-	-	-	-	-		-	-	-	-	-	-
rs6573905	14	70209883	C	47/364/796	32/325/653	0.31	0.98 (0.84-1.14)	0.81	0.94 (0.79-1.13)	0.52	1.24 (0.78-1.95)	0.36		33/337/701	20/185/525	0.48	1.21 (1-1.48)	0.054	1.25 (1-1.57)	0.05	1.25 (0.67-2.32)	0.49		2/24/63	5/39/80	1	0.78 (0.46-1.31)	0.34	0.78 (0.43-1.4)	0.4	0.56 (0.11-2.97)	0.49		3/23/65	5/53/145	1	1.02 (0.63-1.64)	0.94	1 (0.57-1.73)	0.99	1.2 (0.28-5.18)	0.81		0.89 (0.75-1.05)	0.1633	0.87 (0.71-1.05)	0.1514	1.14 (0.66-1.95)	0.64
rs6573906	14	70209912	T	49/376/859	32/331/696	0.36	0.99 (0.85-1.14)	0.86	0.95 (0.8-1.13)	0.55	1.27 (0.81-2)	0.3		33/337/701	20/185/525	0.48	1.21 (1-1.48)	0.054	1.25 (1-1.57)	0.05	1.25 (0.67-2.32)	0.49		2/24/63	5/39/80	1	0.78 (0.46-1.31)	0.34	0.78 (0.43-1.4)	0.4	0.56 (0.11-2.97)	0.49		3/23/65	5/53/145	1	1.02 (0.63-1.64)	0.94	1 (0.57-1.73)	0.99	1.2 (0.28-5.18)	0.81		0.89 (0.75-1.05)	0.1633	0.87 (0.71-1.05)	0.1514	1.14 (0.66-1.95)	0.64
rs140601675	14	70210073	G	35/371/878	21/317/721	0.05	1.02 (0.87-1.19)	0.81	0.99 (0.83-1.18)	0.91	1.38 (0.8-2.39)	0.25		2/66/296	6/142/582	0.55	0.9 (0.66-1.22)	0.48	0.9 (0.65-1.24)	0.51	0.74 (0.15-3.72)	0.72		-	-	-	-	-	-	-	-	-		-	-	-	-	-	-	-	-	-		1.12 (0.82-1.52)	0.4834	1.12 (0.81-1.55)	0.5061	0.74 (0.15-3.72)	0.72
rs142998372	14	70210648	G	49/371/864	32/327/700	0.47	0.99 (0.85-1.14)	0.86	0.95 (0.8-1.13)	0.54	1.27 (0.81-2)	0.3		33/337/701	20/185/525	0.48	1.21 (1-1.48)	0.054	1.25 (1-1.57)	0.05	1.25 (0.67-2.32)	0.49		2/24/63	5/39/80	1	0.78 (0.46-1.31)	0.34	0.78 (0.43-1.4)	0.4	0.56 (0.11-2.97)	0.49		3/23/65	5/53/145	1	1.02 (0.63-1.64)	0.94	1 (0.57-1.73)	0.99	1.2 (0.28-5.18)	0.81		0.89 (0.75-1.05)	0.1633	0.87 (0.71-1.05)	0.1514	1.14 (0.66-1.95)	0.64
rs2877595	14	70211300	G	49/371/864	32/327/700	0.47	0.99 (0.85-1.14)	0.86	0.95 (0.8-1.13)	0.54	1.27 (0.81-2)	0.3		33/337/701	20/185/525	0.48	1.21 (1-1.48)	0.054	1.25 (1-1.57)	0.05	1.25 (0.67-2.32)	0.49		2/24/63	5/39/80	1	0.78 (0.46-1.31)	0.34	0.78 (0.43-1.4)	0.4	0.56 (0.11-2.97)	0.49		3/23/65	5/53/145	1	1.02 (0.63-1.64)	0.94	1 (0.57-1.73)	0.99	1.2 (0.28-5.18)	0.81		0.89 (0.75-1.05)	0.1633	0.87 (0.71-1.05)	0.1514	1.14 (0.66-1.95)	0.64
rs10142686	14	70212454	C	54/388/842	41/340/678	0.92	0.96 (0.83-1.11)	0.6	0.93 (0.79-1.11)	0.43	1.09 (0.72-1.65)	0.68		42/348/681	21/196/513	0.68	1.2 (0.99-1.46)	0.057	1.22 (0.98-1.52)	0.08	1.44 (0.8-2.57)	0.22		2/26/61	5/41/78	1	0.8 (0.48-1.33)	0.39	0.8 (0.45-1.44)	0.46	0.56 (0.11-2.97)	0.49		3/23/65	5/55/143	1	0.98 (0.61-1.58)	0.94	0.95 (0.55-1.65)	0.87	1.2 (0.28-5.18)	0.81		0.89 (0.75-1.05)	0.1734	0.89 (0.73-1.08)	0.2206	1.28 (0.77-2.15)	0.34
rs8010836	14	70213228	T	49/371/864	32/327/700	0.47	0.99 (0.85-1.14)	0.86	0.95 (0.8-1.13)	0.54	1.27 (0.81-2)	0.3		33/337/700	20/185/524	0.48	1.21 (1-1.47)	0.056	1.25 (1-1.57)	0.052	1.25 (0.67-2.31)	0.49		2/24/63	5/39/80	1	0.78 (0.46-1.31)	0.34	0.78 (0.43-1.4)	0.4	0.56 (0.11-2.97)	0.49		3/23/65	5/53/145	1	1.02 (0.63-1.64)	0.94	1 (0.57-1.73)	0.99	1.2 (0.28-5.18)	0.81		0.89 (0.75-1.05)	0.1677	0.87 (0.71-1.06)	0.1549	1.14 (0.66-1.95)	0.64
rs11622580	14	70213695	C	49/371/864	32/327/700	0.47	0.99 (0.85-1.14)	0.86	0.95 (0.8-1.13)	0.54	1.27 (0.81-2)	0.3		33/337/701	20/185/525	0.48	1.21 (1-1.48)	0.054	1.25 (1-1.57)	0.05	1.25 (0.67-2.32)	0.49		2/24/63	5/39/80	1	0.78 (0.46-1.31)	0.34	0.78 (0.43-1.4)	0.4	0.56 (0.11-2.97)	0.49		3/23/65	5/53/145	1	1.02 (0.63-1.64)	0.94	1 (0.57-1.73)	0.99	1.2 (0.28-5.18)	0.81		0.89 (0.75-1.05)	0.1633	0.87 (0.71-1.05)	0.1514	1.14 (0.66-1.95)	0.64
rs28404963	14	70214453	C	49/371/864	32/327/700	0.47	0.99 (0.85-1.14)	0.86	0.95 (0.8-1.13)	0.54	1.27 (0.81-2)	0.3		33/337/701	20/185/525	0.48	1.21 (1-1.48)	0.054	1.25 (1-1.57)	0.05	1.25 (0.67-2.32)	0.49		2/24/63	5/39/80	1	0.78 (0.46-1.31)	0.34	0.78 (0.43-1.4)	0.4	0.56 (0.11-2.97)	0.49		3/23/65	5/53/145	1	1.02 (0.63-1.64)	0.94	1 (0.57-1.73)	0.99	1.2 (0.28-5.18)	0.81		0.89 (0.75-1.05)	0.1633	0.87 (0.71-1.05)	0.1514	1.14 (0.66-1.95)	0.64
rs7161476	14	70215008	G	49/371/864	32/327/700	0.47	0.99 (0.85-1.14)	0.86	0.95 (0.8-1.13)	0.54	1.27 (0.81-2)	0.3		33/337/701	20/185/525	0.48	1.21 (1-1.48)	0.054	1.25 (1-1.57)	0.05	1.25 (0.67-2.32)	0.49		2/24/63	5/39/80	1	0.78 (0.46-1.31)	0.34	0.78 (0.43-1.4)	0.4	0.56 (0.11-2.97)	0.49		3/23/65	5/53/145	1	1.02 (0.63-1.64)	0.94	1 (0.57-1.73)	0.99	1.2 (0.28-5.18)	0.81		0.89 (0.75-1.05)	0.1633	0.87 (0.71-1.05)	0.1514	1.14 (0.66-1.95)	0.64
rs7160953	14	70215479	C	47/361/876	31/322/706	0.47	0.97 (0.84-1.13)	0.71	0.93 (0.78-1.11)	0.42	1.26 (0.79-1.99)	0.33		33/337/701	20/184/526	0.39	1.22 (1-1.48)	0.049	1.26 (1.01-1.58)	0.044	1.25 (0.67-2.32)	0.49		2/24/63	5/39/80	1	0.78 (0.46-1.31)	0.34	0.78 (0.43-1.4)	0.4	0.56 (0.11-2.97)	0.49		3/23/65	5/53/145	1	1.02 (0.63-1.64)	0.94	1 (0.57-1.73)	0.99	1.2 (0.28-5.18)	0.81		0.88 (0.74-1.05)	0.1534	0.86 (0.71-1.05)	0.1402	1.14 (0.66-1.95)	0.64
rs72725718	14	70215730	T	47/361/876	31/322/706	0.47	0.97 (0.84-1.13)	0.71	0.93 (0.78-1.11)	0.42	1.26 (0.79-1.99)	0.33		33/337/701	20/184/526	0.39	1.22 (1-1.48)	0.049	1.26 (1.01-1.58)	0.044	1.25 (0.67-2.32)	0.49		2/24/63	5/39/80	1	0.78 (0.46-1.31)	0.34	0.78 (0.43-1.4)	0.4	0.56 (0.11-2.97)	0.49		3/23/65	5/53/145	1	1.02 (0.63-1.64)	0.94	1 (0.57-1.73)	0.99	1.2 (0.28-5.18)	0.81		0.88 (0.74-1.05)	0.1534	0.86 (0.71-1.05)	0.1402	1.14 (0.66-1.95)	0.64
rs59172911	14	70215736	A	49/371/864	32/327/700	0.47	0.99 (0.85-1.14)	0.86	0.95 (0.8-1.13)	0.54	1.27 (0.81-2)	0.3		33/339/699	20/185/525	0.48	1.23 (1.01-1.49)	0.041	1.27 (1.02-1.59)	0.036	1.25 (0.67-2.32)	0.49		2/24/63	5/39/80	1	0.78 (0.46-1.31)	0.34	0.78 (0.43-1.4)	0.4	0.56 (0.11-2.97)	0.49		3/23/65	5/53/145	1	1.02 (0.63-1.64)	0.94	1 (0.57-1.73)	0.99	1.2 (0.28-5.18)	0.81		0.88 (0.74-1.04)	0.1351	0.86 (0.7-1.04)	0.1214	1.14 (0.66-1.95)	0.64
rs4902752	14	70216249	C	47/361/876	31/322/706	0.47	0.97 (0.84-1.13)	0.71	0.93 (0.78-1.11)	0.42	1.26 (0.79-1.99)	0.33		33/339/699	20/184/526	0.39	1.23 (1.01-1.5)	0.037	1.28 (1.02-1.6)	0.032	1.25 (0.67-2.32)	0.49		2/24/63	5/39/80	1	0.78 (0.46-1.31)	0.34	0.78 (0.43-1.4)	0.4	0.56 (0.11-2.97)	0.49		3/23/65	5/53/145	1	1.02 (0.63-1.64)	0.94	1 (0.57-1.73)	0.99	1.2 (0.28-5.18)	0.81		0.87 (0.74-1.04)	0.125	0.85 (0.7-1.04)	0.1108	1.14 (0.66-1.95)	0.64
rs4902753	14	70216364	C	49/371/864	32/327/700	0.47	0.99 (0.85-1.14)	0.86	0.95 (0.8-1.13)	0.54	1.27 (0.81-2)	0.3		33/339/699	20/185/525	0.48	1.23 (1.01-1.49)	0.041	1.27 (1.02-1.59)	0.036	1.25 (0.67-2.32)	0.49		2/24/63	5/39/80	1	0.78 (0.46-1.31)	0.34	0.78 (0.43-1.4)	0.4	0.56 (0.11-2.97)	0.49		3/23/65	5/53/145	1	1.02 (0.63-1.64)	0.94	1 (0.57-1.73)	0.99	1.2 (0.28-5.18)	0.81		0.88 (0.74-1.04)	0.1351	0.86 (0.7-1.04)	0.1214	1.14 (0.66-1.95)	0.64
rs7153496	14	70217763	C	51/373/846	38/336/683	0.77	0.95 (0.82-1.1)	0.5	0.92 (0.77-1.09)	0.31	1.12 (0.73-1.72)	0.6		44/347/680	22/211/497	1	1.14 (0.94-1.37)	0.18	1.13 (0.9-1.4)	0.29	1.47 (0.83-2.6)	0.18		2/26/61	5/41/78	1	0.8 (0.48-1.33)	0.39	0.8 (0.45-1.44)	0.46	0.56 (0.11-2.97)	0.49		3/23/65	5/55/143	1	0.98 (0.61-1.58)	0.94	0.95 (0.55-1.65)	0.87	1.2 (0.28-5.18)	0.81		0.93 (0.79-1.1)	0.3779	0.94 (0.78-1.14)	0.5356	1.31 (0.79-2.18)	0.29
chr14:70217953:D	14	70217953	T	49/371/864	32/327/700	0.47	0.99 (0.85-1.14)	0.86	0.95 (0.8-1.13)	0.54	1.27 (0.81-2)	0.3		33/339/699	20/189/521	0.58	1.2 (0.99-1.46)	0.066	1.24 (0.99-1.55)	0.063	1.25 (0.67-2.32)	0.49		2/24/63	5/39/80	1	0.78 (0.46-1.31)	0.34	0.78 (0.43-1.4)	0.4	0.56 (0.11-2.97)	0.49		3/23/65	5/53/145	1	1.02 (0.63-1.64)	0.94	1 (0.57-1.73)	0.99	1.2 (0.28-5.18)	0.81		0.89 (0.75-1.06)	0.1868	0.87 (0.72-1.06)	0.1788	1.14 (0.66-1.95)	0.64
rs80228427	14	70218059	G	52/385/847	39/342/678	0.7	0.95 (0.82-1.1)	0.5	0.92 (0.77-1.09)	0.32	1.11 (0.72-1.69)	0.64		44/348/679	22/211/497	1	1.14 (0.95-1.38)	0.16	1.13 (0.91-1.41)	0.26	1.47 (0.83-2.6)	0.18		2/26/61	5/41/78	1	0.8 (0.48-1.33)	0.39	0.8 (0.45-1.44)	0.46	0.56 (0.11-2.97)	0.49		3/23/65	5/55/143	1	0.98 (0.61-1.58)	0.94	0.95 (0.55-1.65)	0.87	1.2 (0.28-5.18)	0.81		0.92 (0.78-1.09)	0.3523	0.94 (0.77-1.13)	0.4989	1.31 (0.79-2.18)	0.29
rs140533737	14	70218176	T	47/361/876	31/322/706	0.47	0.97 (0.84-1.13)	0.71	0.93 (0.78-1.11)	0.42	1.26 (0.79-1.99)	0.33		33/339/699	20/188/522	0.57	1.21 (0.99-1.47)	0.06	1.25 (0.99-1.56)	0.056	1.25 (0.67-2.32)	0.49		2/24/63	5/39/80	1	0.78 (0.46-1.31)	0.34	0.78 (0.43-1.4)	0.4	0.56 (0.11-2.97)	0.49		3/23/65	5/53/145	1	1.02 (0.63-1.64)	0.94	1 (0.57-1.73)	0.99	1.2 (0.28-5.18)	0.81		0.89 (0.75-1.05)	0.1755	0.87 (0.71-1.06)	0.164	1.14 (0.66-1.95)	0.64
rs4899311	14	70218776	A	47/361/876	31/322/706	0.47	0.97 (0.84-1.13)	0.71	0.93 (0.78-1.11)	0.42	1.26 (0.79-1.99)	0.33		33/339/699	20/188/522	0.57	1.21 (0.99-1.47)	0.06	1.25 (0.99-1.56)	0.056	1.25 (0.67-2.32)	0.49		2/24/63	5/39/80	1	0.78 (0.46-1.31)	0.34	0.78 (0.43-1.4)	0.4	0.56 (0.11-2.97)	0.49		3/23/65	5/53/145	1	1.02 (0.63-1.64)	0.94	1 (0.57-1.73)	0.99	1.2 (0.28-5.18)	0.81		0.89 (0.75-1.05)	0.1755	0.87 (0.71-1.06)	0.164	1.14 (0.66-1.95)	0.64
rs7142868	14	70219142	C	54/388/842	41/340/678	0.92	0.96 (0.83-1.11)	0.6	0.93 (0.79-1.11)	0.43	1.09 (0.72-1.65)	0.68		42/350/679	21/196/513	0.68	1.21 (1-1.47)	0.048	1.23 (0.99-1.54)	0.067	1.44 (0.8-2.57)	0.22		2/26/61	5/41/78	1	0.8 (0.48-1.33)	0.39	0.8 (0.45-1.44)	0.46	0.56 (0.11-2.97)	0.49		3/23/65	5/55/143	1	0.98 (0.61-1.58)	0.94	0.95 (0.55-1.65)	0.87	1.2 (0.28-5.18)	0.81		0.89 (0.75-1.05)	0.1553	0.88 (0.72-1.07)	0.1933	1.28 (0.77-2.15)	0.34
rs11625932	14	70219842	C	47/356/881	31/319/709	0.53	0.97 (0.83-1.13)	0.68	0.93 (0.78-1.1)	0.39	1.26 (0.79-1.99)	0.33		33/340/698	20/190/520	0.58	1.2 (0.99-1.46)	0.068	1.24 (0.99-1.55)	0.065	1.25 (0.67-2.32)	0.49		2/24/63	5/39/80	1	0.78 (0.46-1.31)	0.34	0.78 (0.43-1.4)	0.4	0.56 (0.11-2.97)	0.49		3/23/65	5/53/145	1	1.02 (0.63-1.64)	0.94	1 (0.57-1.73)	0.99	1.2 (0.28-5.18)	0.81		0.89 (0.75-1.06)	0.1911	0.87 (0.72-1.06)	0.1815	1.14 (0.66-1.95)	0.64
rs10151895	14	70220919	C	52/376/856	38/335/686	0.77	0.96 (0.83-1.1)	0.54	0.92 (0.77-1.09)	0.34	1.14 (0.74-1.74)	0.56		42/351/678	21/198/511	0.69	1.21 (1-1.46)	0.055	1.22 (0.98-1.52)	0.077	1.44 (0.8-2.57)	0.22		2/26/61	5/41/78	1	0.8 (0.48-1.33)	0.39	0.8 (0.45-1.44)	0.46	0.56 (0.11-2.97)	0.49		3/23/65	5/55/143	1	0.98 (0.61-1.58)	0.94	0.95 (0.55-1.65)	0.87	1.2 (0.28-5.18)	0.81		0.89 (0.75-1.05)	0.1677	0.88 (0.73-1.07)	0.2144	1.28 (0.77-2.15)	0.34
rs11625731	14	70221010	A	49/366/869	32/324/703	0.54	0.98 (0.85-1.14)	0.82	0.94 (0.79-1.12)	0.51	1.27 (0.81-2)	0.3		33/340/698	20/191/519	0.58	1.2 (0.98-1.45)	0.075	1.23 (0.98-1.54)	0.073	1.25 (0.67-2.32)	0.49		2/24/63	5/39/80	1	0.78 (0.46-1.31)	0.34	0.78 (0.43-1.4)	0.4	0.56 (0.11-2.97)	0.49		3/23/65	5/53/145	1	1.02 (0.63-1.64)	0.94	1 (0.57-1.73)	0.99	1.2 (0.28-5.18)	0.81		0.9 (0.75-1.06)	0.2034	0.88 (0.72-1.07)	0.1977	1.14 (0.66-1.95)	0.64
rs191088823	14	70221855	A	0/33/1251	0/36/1023	1	0.75 (0.47-1.21)	0.24	0.75 (0.47-1.21)	0.24	-	-		-	-	-	-	-	-	-	-	-		-	-	-	-	-	-	-	-	-		-	-	-	-	-	-	-	-	-		-	-	-	-	-	-
rs56074637	14	70222722	G	47/355/882	31/319/709	0.53	0.97 (0.83-1.12)	0.65	0.92 (0.78-1.1)	0.37	1.26 (0.79-1.99)	0.33		33/339/699	20/189/521	0.58	1.2 (0.99-1.46)	0.067	1.24 (0.99-1.55)	0.064	1.25 (0.67-2.32)	0.49		2/24/63	5/39/80	1	0.78 (0.46-1.31)	0.34	0.78 (0.43-1.4)	0.4	0.56 (0.11-2.97)	0.49		3/23/65	5/53/145	1	1.02 (0.63-1.64)	0.94	1 (0.57-1.73)	0.99	1.2 (0.28-5.18)	0.81		0.89 (0.75-1.06)	0.1893	0.87 (0.72-1.06)	0.1808	1.14 (0.66-1.95)	0.64
rs1953400	14	70223333	A	52/375/857	38/335/686	0.77	0.95 (0.82-1.1)	0.52	0.92 (0.77-1.09)	0.32	1.14 (0.74-1.74)	0.56		42/349/680	21/198/511	0.69	1.2 (0.99-1.45)	0.064	1.21 (0.97-1.51)	0.092	1.44 (0.8-2.57)	0.22		2/26/61	5/41/78	1	0.8 (0.48-1.33)	0.39	0.8 (0.45-1.44)	0.46	0.56 (0.11-2.97)	0.49		3/23/65	5/55/143	1	0.98 (0.61-1.58)	0.94	0.95 (0.55-1.65)	0.87	1.2 (0.28-5.18)	0.81		0.89 (0.76-1.06)	0.1896	0.89 (0.73-1.08)	0.2414	1.28 (0.77-2.15)	0.34
rs1953399	14	70223570	T	47/355/882	31/319/709	0.53	0.97 (0.83-1.12)	0.65	0.92 (0.78-1.1)	0.37	1.26 (0.79-1.99)	0.33		33/324/663	20/190/520	0.58	1.21 (0.99-1.47)	0.057	1.24 (0.99-1.56)	0.059	1.3 (0.7-2.41)	0.41		2/24/63	5/39/80	1	0.78 (0.46-1.31)	0.34	0.78 (0.43-1.4)	0.4	0.56 (0.11-2.97)	0.49		3/23/64	5/53/145	1	1.03 (0.64-1.66)	0.9	1.02 (0.58-1.77)	0.96	1.21 (0.28-5.22)	0.8		0.89 (0.75-1.05)	0.1628	0.87 (0.71-1.06)	0.1641	1.18 (0.69-2.02)	0.55
rs57492222	14	70223987	A	47/355/882	31/319/709	0.53	0.97 (0.83-1.12)	0.65	0.92 (0.78-1.1)	0.37	1.26 (0.79-1.99)	0.33		33/340/698	20/190/520	0.58	1.2 (0.99-1.46)	0.068	1.24 (0.99-1.55)	0.065	1.25 (0.67-2.32)	0.49		2/24/63	5/39/80	1	0.78 (0.46-1.31)	0.34	0.78 (0.43-1.4)	0.4	0.56 (0.11-2.97)	0.49		3/23/65	5/53/145	1	1.02 (0.63-1.64)	0.94	1 (0.57-1.73)	0.99	1.2 (0.28-5.18)	0.81		0.89 (0.75-1.06)	0.1911	0.87 (0.72-1.06)	0.1815	1.14 (0.66-1.95)	0.64
rs75748869	14	70225745	G	34/371/873	21/303/731	0.12	1.07 (0.91-1.25)	0.43	1.05 (0.88-1.25)	0.59	1.34 (0.77-2.33)	0.3		2/67/295	6/148/576	0.35	0.86 (0.63-1.17)	0.35	0.86 (0.62-1.19)	0.36	0.74 (0.15-3.72)	0.72		-	-	-	-	-	-	-	-	-		-	-	-	-	-	-	-	-	-		1.16 (0.85-1.58)	0.3485	1.16 (0.84-1.61)	0.3603	0.74 (0.15-3.72)	0.72
rs72725724	14	70226387	T	47/355/882	31/319/709	0.53	0.97 (0.83-1.12)	0.65	0.92 (0.78-1.1)	0.37	1.26 (0.79-1.99)	0.33		33/339/699	20/189/521	0.58	1.2 (0.99-1.46)	0.067	1.24 (0.99-1.55)	0.064	1.25 (0.67-2.32)	0.49		2/24/63	5/39/80	1	0.78 (0.46-1.31)	0.34	0.78 (0.43-1.4)	0.4	0.56 (0.11-2.97)	0.49		3/23/65	5/53/145	1	1.02 (0.63-1.64)	0.94	1 (0.57-1.73)	0.99	1.2 (0.28-5.18)	0.81		0.89 (0.75-1.06)	0.1893	0.87 (0.72-1.06)	0.1808	1.14 (0.66-1.95)	0.64
rs7153985	14	70226487	C	49/367/868	32/324/703	0.54	0.99 (0.85-1.14)	0.85	0.95 (0.8-1.13)	0.53	1.27 (0.81-2)	0.3		33/342/694	21/191/518	0.49	1.2 (0.99-1.46)	0.062	1.24 (0.99-1.55)	0.061	1.26 (0.69-2.32)	0.46		2/24/63	5/39/80	1	0.78 (0.46-1.31)	0.34	0.78 (0.43-1.4)	0.4	0.56 (0.11-2.97)	0.49		3/23/65	5/53/145	1	1.02 (0.63-1.64)	0.94	1 (0.57-1.73)	0.99	1.2 (0.28-5.18)	0.81		0.89 (0.75-1.05)	0.1795	0.87 (0.72-1.06)	0.1737	1.15 (0.68-1.96)	0.6
rs1295829	14	70228271	C	287/640/357	228/542/289	0.39	1.01 (0.9-1.13)	0.89	0.98 (0.81-1.17)	0.81	1.05 (0.86-1.28)	0.62		78/195/91	158/365/207	0.94	1.06 (0.88-1.27)	0.56	1.19 (0.89-1.59)	0.25	0.96 (0.7-1.31)	0.8		-	-	-	-	-	-	-	-	-		-	-	-	-	-	-	-	-	-		0.95 (0.79-1.14)	0.5607	0.84 (0.63-1.13)	0.2513	0.96 (0.7-1.31)	0.8
chr14:70229098:D	14	70229098	C	-	-	-	-	-	-	-	-	-		0/23/684	-	-	-	-	-	-	-	-		-	-	-	-	-	-	-	-	-		-	-	-	-	-	-	-	-	-		1 (0-Inf)	1	1 (0-Inf)	1	-	-
rs2148503	14	70229196	C	52/375/857	38/335/686	0.77	0.95 (0.82-1.1)	0.52	0.92 (0.77-1.09)	0.32	1.14 (0.74-1.74)	0.56		45/349/677	22/214/494	0.9	1.14 (0.95-1.38)	0.16	1.12 (0.9-1.4)	0.3	1.56 (0.88-2.74)	0.13		2/26/61	5/41/78	1	0.8 (0.48-1.33)	0.39	0.8 (0.45-1.44)	0.46	0.56 (0.11-2.97)	0.49		3/23/65	5/55/143	1	0.98 (0.61-1.58)	0.94	0.95 (0.55-1.65)	0.87	1.2 (0.28-5.18)	0.81		0.92 (0.78-1.09)	0.3533	0.94 (0.78-1.14)	0.5463	1.37 (0.83-2.27)	0.22
rs12431918	14	70230085	C	-	-	-	-	-	-	-	-	-		1/26/966	0/25/631	1	1 (0-inf)	1	1 (0-inf)	1	-	-		-	-	-	-	-	-	-	-	-		-	-	-	-	-	-	-	-	-		1 (0-Inf)	1	1 (0-Inf)	1	-	-
rs140133659	14	70230457	T	47/354/883	31/319/709	0.53	0.96 (0.83-1.12)	0.63	0.92 (0.77-1.1)	0.35	1.26 (0.79-1.99)	0.33		33/340/698	20/192/518	0.68	1.19 (0.98-1.45)	0.079	1.22 (0.98-1.53)	0.078	1.25 (0.67-2.32)	0.49		2/24/63	5/39/80	1	0.78 (0.46-1.31)	0.34	0.78 (0.43-1.4)	0.4	0.56 (0.11-2.97)	0.49		3/23/65	5/53/145	1	1.02 (0.63-1.64)	0.94	1 (0.57-1.73)	0.99	1.2 (0.28-5.18)	0.81		0.9 (0.76-1.06)	0.2135	0.88 (0.72-1.07)	0.2059	1.14 (0.66-1.95)	0.64
rs4899313	14	70230771	A	49/365/870	32/324/703	0.54	0.98 (0.85-1.14)	0.8	0.94 (0.79-1.12)	0.48	1.27 (0.81-2)	0.3		33/340/698	20/193/517	0.68	1.19 (0.98-1.44)	0.087	1.22 (0.97-1.52)	0.087	1.25 (0.67-2.32)	0.49		2/24/63	5/39/80	1	0.78 (0.46-1.31)	0.34	0.78 (0.43-1.4)	0.4	0.56 (0.11-2.97)	0.49		3/23/65	5/53/145	1	1.02 (0.63-1.64)	0.94	1 (0.57-1.73)	0.99	1.2 (0.28-5.18)	0.81		0.9 (0.76-1.07)	0.2269	0.89 (0.73-1.08)	0.2214	1.14 (0.66-1.95)	0.64
rs4902755	14	70231565	G	52/374/858	38/335/686	0.77	0.95 (0.82-1.1)	0.5	0.91 (0.77-1.08)	0.3	1.14 (0.74-1.74)	0.56		42/349/680	21/199/510	0.79	1.19 (0.99-1.45)	0.068	1.21 (0.97-1.5)	0.1	1.44 (0.8-2.57)	0.22		2/26/61	5/41/78	1	0.8 (0.48-1.33)	0.39	0.8 (0.45-1.44)	0.46	0.56 (0.11-2.97)	0.49		3/23/65	5/55/143	1	0.98 (0.61-1.58)	0.94	0.95 (0.55-1.65)	0.87	1.2 (0.28-5.18)	0.81		0.9 (0.76-1.06)	0.1968	0.89 (0.74-1.08)	0.2512	1.28 (0.77-2.15)	0.34
rs60442313	14	70231753	G	52/379/853	39/339/681	0.77	0.95 (0.82-1.09)	0.45	0.91 (0.77-1.08)	0.28	1.11 (0.72-1.69)	0.64		42/350/679	21/199/510	0.79	1.2 (0.99-1.45)	0.06	1.21 (0.97-1.52)	0.085	1.44 (0.8-2.57)	0.22		2/26/61	5/41/78	1	0.8 (0.48-1.33)	0.39	0.8 (0.45-1.44)	0.46	0.56 (0.11-2.97)	0.49		3/23/65	5/55/143	1	0.98 (0.61-1.58)	0.94	0.95 (0.55-1.65)	0.87	1.2 (0.28-5.18)	0.81		0.89 (0.75-1.05)	0.1792	0.89 (0.73-1.08)	0.2306	1.28 (0.77-2.15)	0.34
rs3809399	14	70233632	T	47/354/883	31/319/709	0.53	0.96 (0.83-1.12)	0.63	0.92 (0.77-1.1)	0.35	1.26 (0.79-1.99)	0.33		33/339/698	20/191/519	0.58	1.19 (0.98-1.45)	0.077	1.23 (0.98-1.53)	0.076	1.25 (0.67-2.32)	0.49		2/24/63	5/39/80	1	0.78 (0.46-1.31)	0.34	0.78 (0.43-1.4)	0.4	0.56 (0.11-2.97)	0.49		3/23/65	5/53/145	1	1.02 (0.63-1.64)	0.94	1 (0.57-1.73)	0.99	1.2 (0.28-5.18)	0.81		0.9 (0.76-1.06)	0.2087	0.88 (0.72-1.07)	0.2027	1.14 (0.66-1.95)	0.64
rs28488181	14	70233845	A	-	-	-	-	-	-	-	-	-		0/23/684	-	-	-	-	-	-	-	-		-	-	-	-	-	-	-	-	-		-	-	-	-	-	-	-	-	-		1 (0-Inf)	1	1 (0-Inf)	1	-	-
rs3104	14	70235741	A	52/374/858	38/335/686	0.77	0.95 (0.82-1.1)	0.5	0.91 (0.77-1.08)	0.3	1.14 (0.74-1.74)	0.56		42/347/682	21/199/510	0.79	1.19 (0.98-1.44)	0.08	1.19 (0.96-1.49)	0.12	1.44 (0.8-2.57)	0.22		2/26/61	5/41/78	1	0.8 (0.48-1.33)	0.39	0.8 (0.45-1.44)	0.46	0.56 (0.11-2.97)	0.49		3/23/65	5/55/143	1	0.98 (0.61-1.58)	0.94	0.95 (0.55-1.65)	0.87	1.2 (0.28-5.18)	0.81		0.9 (0.76-1.06)	0.219	0.9 (0.74-1.09)	0.2861	1.28 (0.77-2.15)	0.34
rs6573908	14	70238964	C	54/382/848	41/336/682	1	0.96 (0.83-1.11)	0.57	0.93 (0.78-1.1)	0.4	1.09 (0.72-1.65)	0.68		45/348/677	21/200/508	0.79	1.21 (1-1.46)	0.054	1.2 (0.96-1.5)	0.1	1.6 (0.9-2.85)	0.11		2/26/61	5/41/78	1	0.8 (0.48-1.33)	0.39	0.8 (0.45-1.44)	0.46	0.56 (0.11-2.97)	0.49		3/23/65	5/55/143	1	0.98 (0.61-1.58)	0.94	0.95 (0.55-1.65)	0.87	1.2 (0.28-5.18)	0.81		0.89 (0.75-1.05)	0.1655	0.9 (0.74-1.09)	0.2647	1.4 (0.84-2.34)	0.2
rs140704717	14	70239153	T	3/81/1200	1/64/994	1	1.09 (0.79-1.51)	0.59	1.08 (0.77-1.5)	0.67	2.51 (0.26-24.13)	0.43		-	-	-	-	-	-	-	-	-		-	-	-	-	-	-	-	-	-		-	-	-	-	-	-	-	-	-		-	-	-	-	-	-
rs8018389	14	70239489	G	-	-	-	-	-	-	-	-	-		0/23/684	-	-	-	-	1 (0-inf)	1	-	-		-	-	-	-	-	-	-	-	-		-	-	-	-	-	-	-	-	-		1 (0-Inf)	1	1 (0-Inf)	1	-	-
rs8019166	14	70239926	T	-	-	-	-	-	-	-	-	-		-	-	-	-	-	-	-	-	-		-	-	-	-	-	-	-	-	-		0/0/91	0/2/201	1	1.51E-9 (0-inf)	1	1.51E-9 (0-0)	1	-	-		Inf (0-Inf)	0.999	Inf (0-Inf)	0.999	-	-
rs8013598	14	70240123	G	55/389/840	42/342/675	0.92	0.96 (0.83-1.11)	0.56	0.93 (0.78-1.1)	0.39	1.08 (0.72-1.63)	0.7		45/350/676	23/212/495	1	1.15 (0.95-1.39)	0.14	1.14 (0.91-1.41)	0.25	1.51 (0.86-2.63)	0.15		2/26/61	5/41/78	1	0.8 (0.48-1.33)	0.39	0.8 (0.45-1.44)	0.46	0.56 (0.11-2.97)	0.49		3/23/65	5/56/142	1	0.97 (0.6-1.56)	0.91	0.94 (0.54-1.63)	0.82	1.2 (0.28-5.18)	0.81		0.92 (0.78-1.09)	0.3313	0.94 (0.77-1.13)	0.4966	1.34 (0.81-2.21)	0.25
rs2148505	14	70240985	C	54/382/848	41/336/682	1	0.96 (0.83-1.11)	0.57	0.93 (0.78-1.1)	0.4	1.09 (0.72-1.65)	0.68		43/349/679	21/199/510	0.79	1.21 (1-1.46)	0.055	1.21 (0.97-1.51)	0.092	1.52 (0.85-2.72)	0.16		2/26/61	5/41/78	1	0.8 (0.48-1.33)	0.39	0.8 (0.45-1.44)	0.46	0.56 (0.11-2.97)	0.49		3/23/65	5/55/143	1	0.98 (0.61-1.58)	0.94	0.95 (0.55-1.65)	0.87	1.2 (0.28-5.18)	0.81		0.89 (0.75-1.05)	0.1682	0.89 (0.73-1.08)	0.2407	1.34 (0.8-2.25)	0.26
rs11628646	14	70241380	C	-	-	-	-	-	-	-	-	-		0/23/684	-	-	-	-	1 (0-inf)	1	-	-		-	-	-	-	-	-	-	-	-		-	-	-	-	-	-	-	-	-		1 (0-Inf)	1	1 (0-Inf)	1	-	-
rs11628839	14	70241663	A	-	-	-	-	-	-	-	-	-		0/23/684	-	-	-	-	1 (0-inf)	1	-	-		-	-	-	-	-	-	-	-	-		-	-	-	-	-	-	-	-	-		1 (0-Inf)	1	1 (0-Inf)	1	-	-
rs28595072	14	70241961	T	-	-	-	-	-	-	-	-	-		0/23/684	-	-	-	-	1 (0-inf)	1	-	-		-	-	-	-	-	-	-	-	-		-	-	-	-	-	-	-	-	-		1 (0-Inf)	1	1 (0-Inf)	1	-	-
rs4646297	14	70241993	T	51/375/858	38/334/687	0.84	0.95 (0.82-1.1)	0.5	0.92 (0.77-1.09)	0.32	1.11 (0.72-1.71)	0.63		42/348/681	20/200/508	0.89	1.19 (0.98-1.44)	0.074	1.19 (0.96-1.49)	0.12	1.49 (0.82-2.68)	0.19		2/26/61	5/41/78	1	0.8 (0.48-1.33)	0.39	0.8 (0.45-1.44)	0.46	0.56 (0.11-2.97)	0.49		3/23/65	5/55/143	1	0.98 (0.61-1.58)	0.94	0.95 (0.55-1.65)	0.87	1.2 (0.28-5.18)	0.81		0.9 (0.76-1.06)	0.2098	0.9 (0.74-1.09)	0.2854	1.31 (0.78-2.21)	0.3
rs143440974	14	70242003	G	4/80/1179	2/61/980	0.26	1.12 (0.81-1.54)	0.49	1.11 (0.79-1.56)	0.54	1.65 (0.3-9.05)	0.56		-	-	-	-	-	-	-	-	-		-	-	-	-	-	-	-	-	-		-	-	-	-	-	-	-	-	-		-	-	-	-	-	-
rs4646296	14	70243505	G	23/310/951	15/253/791	0.35	1.05 (0.88-1.24)	0.59	1.04 (0.86-1.25)	0.69	1.26 (0.66-2.43)	0.49		2/66/296	7/134/587	1	0.94 (0.69-1.28)	0.71	0.96 (0.69-1.33)	0.79	0.63 (0.13-3.07)	0.57		-	-	-	-	-	-	-	-	-		-	-	-	-	-	-	-	-	-		1.06 (0.78-1.44)	0.7131	1.04 (0.75-1.45)	0.7947	0.63 (0.13-3.07)	0.57
chr14:70244356:D	14	70244356	A	36/373/875	23/314/722	0.13	1.03 (0.88-1.2)	0.74	1.01 (0.84-1.2)	0.96	1.30 (0.76-2.2)	0.34		2/67/295	6/152/572	0.35	0.84 (0.62-1.14)	0.26	0.83 (0.6-1.15)	0.27	0.74 (0.15-3.72)	0.72		-	-	-	-	-	-	-	-	-		-	-	-	-	-	-	-	-	-		1.19 (0.88-1.62)	0.263	1.2 (0.87-1.66)	0.2686	0.74 (0.15-3.72)	0.72
rs2296651	14	70245193	A	1/251/1018	8/201/832	0.32	0.95 (0.78-1.15)	0.59	0.99 (0.8-1.21)	0.89	0.10 (0.01-0.81)	0.031		0/63/223	3/175/477	0.002	0.74 (0.54-1.02)	0.069	0.75 (0.64-0.88)	0.088	0 (0-inf)	1		-	-	-	-	-	-	-	-	-		-	-	-	-	-	-	-	-	-		1.35 (0.98-1.87)	0.069	1.33 (0.96-1.85)	0.088	0 (0-Inf)	1
rs55724465	14	70246412	A	47/354/883	31/319/709	0.53	0.96 (0.83-1.12)	0.63	0.92 (0.77-1.1)	0.35	1.26 (0.79-1.99)	0.33		33/339/699	20/192/518	0.68	1.19 (0.98-1.44)	0.087	1.22 (0.97-1.52)	0.087	1.25 (0.67-2.32)	0.49		2/24/63	5/39/80	1	0.78 (0.46-1.31)	0.34	0.78 (0.43-1.4)	0.4	0.56 (0.11-2.97)	0.49		3/23/65	5/53/145	1	1.02 (0.63-1.64)	0.94	1 (0.57-1.73)	0.99	1.2 (0.28-5.18)	0.81		0.9 (0.76-1.07)	0.2275	0.89 (0.73-1.08)	0.2228	1.14 (0.66-1.95)	0.64
rs11626135	14	70246449	G	-	-	-	-	-	-	-	-	-		-	-	-	-	-	-	-	-	-		-	-	-	-	-	-	-	-	-		0/0/91	0/2/201	1	1.51E-9 (0-inf)	1	1.51E-9 (0-0)	1	-	-		Inf (0-Inf)	0.999	Inf (0-Inf)	0.999	-	-
chr14:70246552:I	14	70246552	TATGAA	52/382/850	41/335/683	1	0.95 (0.82-1.1)	0.51	0.93 (0.78-1.1)	0.39	1.05 (0.69-1.59)	0.83		42/348/681	21/199/510	0.79	1.19 (0.98-1.44)	0.075	1.2 (0.96-1.5)	0.11	1.44 (0.8-2.57)	0.22		2/26/61	5/41/78	1	0.8 (0.48-1.33)	0.39	0.8 (0.45-1.44)	0.46	0.56 (0.11-2.97)	0.49		3/23/65	5/55/143	1	0.98 (0.61-1.58)	0.94	0.95 (0.55-1.65)	0.87	1.2 (0.28-5.18)	0.81		0.9 (0.76-1.06)	0.2104	0.9 (0.74-1.09)	0.271	1.28 (0.77-2.15)	0.34
rs28437822	14	70246718	G	47/354/883	31/319/709	0.53	0.96 (0.83-1.12)	0.63	0.92 (0.77-1.1)	0.35	1.26 (0.79-1.99)	0.33		33/339/699	20/192/518	0.68	1.19 (0.98-1.44)	0.087	1.22 (0.97-1.52)	0.087	1.25 (0.67-2.32)	0.49		2/24/63	5/39/80	1	0.78 (0.46-1.31)	0.34	0.78 (0.43-1.4)	0.4	0.56 (0.11-2.97)	0.49		3/23/65	5/53/145	1	1.02 (0.63-1.64)	0.94	1 (0.57-1.73)	0.99	1.2 (0.28-5.18)	0.81		0.9 (0.76-1.07)	0.2275	0.89 (0.73-1.08)	0.2228	1.14 (0.66-1.95)	0.64
chr14:70247103:I	14	70247103	TAACA	50/374/860	38/333/688	0.84	0.95 (0.82-1.1)	0.46	0.91 (0.77-1.09)	0.31	1.09 (0.71-1.67)	0.7		42/348/681	21/199/510	0.79	1.19 (0.98-1.44)	0.075	1.2 (0.96-1.5)	0.11	1.44 (0.8-2.57)	0.22		2/26/61	5/41/78	1	0.8 (0.48-1.33)	0.39	0.8 (0.45-1.44)	0.46	0.56 (0.11-2.97)	0.49		3/23/65	5/55/143	1	0.98 (0.61-1.58)	0.94	0.95 (0.55-1.65)	0.87	1.2 (0.28-5.18)	0.81		0.9 (0.76-1.06)	0.2104	0.9 (0.74-1.09)	0.271	1.28 (0.77-2.15)	0.34
chr14:70247104:I	14	70247104	AACAC	50/374/860	38/333/688	0.84	0.95 (0.82-1.1)	0.46	0.91 (0.77-1.09)	0.31	1.09 (0.71-1.67)	0.7		42/348/681	21/199/510	0.79	1.19 (0.98-1.44)	0.075	1.2 (0.96-1.5)	0.11	1.44 (0.8-2.57)	0.22		2/26/61	5/41/78	1	0.8 (0.48-1.33)	0.39	0.8 (0.45-1.44)	0.46	0.56 (0.11-2.97)	0.49		3/23/65	5/55/143	1	0.98 (0.61-1.58)	0.94	0.95 (0.55-1.65)	0.87	1.2 (0.28-5.18)	0.81		0.9 (0.76-1.06)	0.2104	0.9 (0.74-1.09)	0.271	1.28 (0.77-2.15)	0.34
rs3784152	14	70247768	A	50/374/860	38/333/688	0.84	0.95 (0.82-1.1)	0.46	0.91 (0.77-1.09)	0.31	1.09 (0.71-1.67)	0.7		42/348/681	21/199/509	0.79	1.19 (0.98-1.44)	0.079	1.2 (0.96-1.49)	0.11	1.42 (0.79-2.53)	0.24		2/26/61	5/41/78	1	0.8 (0.48-1.33)	0.39	0.8 (0.45-1.44)	0.46	0.56 (0.11-2.97)	0.49		3/23/65	5/55/143	1	0.98 (0.61-1.58)	0.94	0.95 (0.55-1.65)	0.87	1.2 (0.28-5.18)	0.81		0.9 (0.76-1.06)	0.2159	0.9 (0.74-1.09)	0.2739	1.27 (0.76-2.12)	0.36
rs3784153	14	70247782	G	50/379/855	39/337/683	0.85	0.94 (0.81-1.09)	0.41	0.91 (0.77-1.08)	0.29	1.06 (0.69-1.62)	0.79		42/348/680	21/198/509	0.69	1.19 (0.99-1.45)	0.068	1.21 (0.97-1.51)	0.095	1.42 (0.79-2.53)	0.24		2/26/61	5/41/78	1	0.8 (0.48-1.33)	0.39	0.8 (0.45-1.44)	0.46	0.56 (0.11-2.97)	0.49		3/23/65	5/55/143	1	0.98 (0.61-1.58)	0.94	0.95 (0.55-1.65)	0.87	1.2 (0.28-5.18)	0.81		0.9 (0.76-1.06)	0.1979	0.89 (0.73-1.08)	0.2481	1.27 (0.76-2.12)	0.36
rs10459536	14	70249246	C	53/389/842	42/341/676	1	0.95 (0.82-1.1)	0.5	0.93 (0.78-1.1)	0.38	1.04 (0.69-1.58)	0.84		45/350/676	23/212/495	1	1.15 (0.95-1.39)	0.14	1.14 (0.91-1.41)	0.25	1.51 (0.86-2.63)	0.15		2/26/61	5/41/78	1	0.8 (0.48-1.33)	0.39	0.8 (0.45-1.44)	0.46	0.56 (0.11-2.97)	0.49		3/23/65	5/55/143	1	0.98 (0.61-1.58)	0.94	0.95 (0.55-1.65)	0.87	1.2 (0.28-5.18)	0.81		0.92 (0.78-1.09)	0.323	0.93 (0.77-1.13)	0.4842	1.34 (0.81-2.21)	0.25
rs10130174	14	70249309	C	-	-	-	-	-	-	-	-	-		0/23/684	-	-	-	-	1 (0-inf)	1	-	-		-	-	-	-	-	-	-	-	-		-	-	-	-	-	-	-	-	-		1 (0-Inf)	1	1 (0-Inf)	1	-	-
rs11624523	14	70250500	G	50/373/861	38/333/688	0.84	0.94 (0.82-1.09)	0.44	0.91 (0.77-1.08)	0.29	1.09 (0.71-1.67)	0.7		42/348/681	21/198/510	0.69	1.19 (0.99-1.44)	0.07	1.2 (0.97-1.5)	0.1	1.43 (0.8-2.57)	0.23		2/25/61	5/41/78	1	0.78 (0.46-1.3)	0.33	0.77 (0.43-1.39)	0.39	0.56 (0.11-2.99)	0.5		3/23/65	5/55/143	1	0.98 (0.61-1.58)	0.94	0.95 (0.55-1.65)	0.87	1.2 (0.28-5.18)	0.81		0.9 (0.76-1.06)	0.2108	0.9 (0.74-1.09)	0.274	1.28 (0.77-2.14)	0.35
rs17107282	14	70250767	T	-	-	-	-	-	-	-	-	-		0/23/684	-	-	-	-	1 (0-inf)	1	-	-		-	-	-	-	-	-	-	-	-		-	-	-	-	-	-	-	-	-		1 (0-Inf)	1	1 (0-Inf)	1	-	-
chr14:70251492:D	14	70251492	C	50/373/861	38/333/688	0.84	0.94 (0.82-1.09)	0.44	0.91 (0.77-1.08)	0.29	1.09 (0.71-1.67)	0.7		42/348/681	21/199/510	0.79	1.19 (0.98-1.44)	0.075	1.2 (0.96-1.5)	0.11	1.44 (0.8-2.57)	0.22		2/26/61	5/41/78	1	0.8 (0.48-1.33)	0.39	0.8 (0.45-1.44)	0.46	0.56 (0.11-2.97)	0.49		3/23/65	5/55/143	1	0.98 (0.61-1.58)	0.94	0.95 (0.55-1.65)	0.87	1.2 (0.28-5.18)	0.81		0.9 (0.76-1.06)	0.2104	0.9 (0.74-1.09)	0.271	1.28 (0.77-2.15)	0.34
rs72725740	14	70252100	G	47/354/883	31/319/709	0.53	0.96 (0.83-1.12)	0.63	0.92 (0.77-1.1)	0.35	1.26 (0.79-1.99)	0.33		33/339/699	20/192/518	0.68	1.19 (0.98-1.44)	0.087	1.22 (0.97-1.52)	0.087	1.25 (0.67-2.32)	0.49		2/24/63	5/39/80	1	0.78 (0.46-1.31)	0.34	0.78 (0.43-1.4)	0.4	0.56 (0.11-2.97)	0.49		3/23/65	5/53/145	1	1.02 (0.63-1.64)	0.94	1 (0.57-1.73)	0.99	1.2 (0.28-5.18)	0.81		0.9 (0.76-1.07)	0.2275	0.89 (0.73-1.08)	0.2228	1.14 (0.66-1.95)	0.64
rs10145643	14	70252470	G	-	-	-	-	-	-	-	-	-		0/23/684	-	-	-	-	1 (0-inf)	1	-	-		-	-	-	-	-	-	-	-	-		-	-	-	-	-	-	-	-	-		1 (0-Inf)	1	1 (0-Inf)	1	-	-
chr14:70253913:D	14	70253913	A	-	-	-	-	-	-	-	-	-		0/23/684	-	-	-	-	1 (0-inf)	1	-	-		-	-	-	-	-	-	-	-	-		-	-	-	-	-	-	-	-	-		1 (0-Inf)	1	1 (0-Inf)	1	-	-
rs2332167	14	70254327	A	50/378/856	39/337/683	0.85	0.94 (0.81-1.09)	0.4	0.91 (0.77-1.08)	0.27	1.06 (0.69-1.62)	0.79		42/349/680	20/198/510	0.89	1.21 (1-1.46)	0.052	1.22 (0.98-1.52)	0.08	1.49 (0.82-2.68)	0.19		2/26/61	5/41/78	1	0.8 (0.48-1.33)	0.39	0.8 (0.45-1.44)	0.46	0.56 (0.11-2.97)	0.49		3/23/65	5/55/143	1	0.98 (0.61-1.58)	0.94	0.95 (0.55-1.65)	0.87	1.2 (0.28-5.18)	0.81		0.89 (0.75-1.05)	0.1637	0.89 (0.73-1.08)	0.2199	1.31 (0.78-2.21)	0.3
rs11621916	14	70255617	G	47/354/883	31/319/709	0.53	0.96 (0.83-1.12)	0.63	0.92 (0.77-1.1)	0.35	1.26 (0.79-1.99)	0.33		33/339/699	21/191/518	0.49	1.18 (0.97-1.44)	0.092	1.22 (0.97-1.53)	0.082	1.18 (0.64-2.18)	0.59		2/24/63	5/39/80	1	0.78 (0.46-1.31)	0.34	0.78 (0.43-1.4)	0.4	0.56 (0.11-2.97)	0.49		3/23/65	5/53/145	1	1.02 (0.63-1.64)	0.94	1 (0.57-1.73)	0.99	1.2 (0.28-5.18)	0.81		0.9 (0.76-1.07)	0.2367	0.88 (0.73-1.07)	0.2157	1.1 (0.64-1.87)	0.73
rs58582364	14	70256407	T	47/354/883	31/319/709	0.53	0.96 (0.83-1.12)	0.63	0.92 (0.77-1.1)	0.35	1.26 (0.79-1.99)	0.33		33/340/698	21/192/517	0.49	1.18 (0.97-1.44)	0.094	1.22 (0.97-1.52)	0.084	1.18 (0.64-2.18)	0.59		2/24/63	5/39/80	1	0.78 (0.46-1.31)	0.34	0.78 (0.43-1.4)	0.4	0.56 (0.11-2.97)	0.49		3/23/65	5/53/145	1	1.02 (0.63-1.64)	0.94	1 (0.57-1.73)	0.99	1.2 (0.28-5.18)	0.81		0.9 (0.76-1.07)	0.2391	0.88 (0.73-1.08)	0.2174	1.1 (0.64-1.87)	0.73
rs9944036	14	70256687	A	52/381/851	41/335/683	1	0.95 (0.82-1.1)	0.49	0.92 (0.78-1.1)	0.36	1.05 (0.69-1.59)	0.83		43/349/673	21/198/502	0.79	1.2 (0.99-1.45)	0.06	1.21 (0.97-1.51)	0.093	1.48 (0.83-2.63)	0.19		2/26/61	5/41/78	1	0.8 (0.48-1.33)	0.39	0.8 (0.45-1.44)	0.46	0.56 (0.11-2.97)	0.49		3/23/65	5/55/143	1	0.98 (0.61-1.58)	0.94	0.95 (0.55-1.65)	0.87	1.2 (0.28-5.18)	0.81		0.89 (0.75-1.05)	0.1802	0.89 (0.73-1.08)	0.244	1.31 (0.79-2.19)	0.3
rs72725743	14	70257099	G	47/354/883	31/319/709	0.53	0.96 (0.83-1.12)	0.63	0.92 (0.77-1.1)	0.35	1.26 (0.79-1.99)	0.33		33/340/698	21/192/517	0.49	1.18 (0.97-1.44)	0.094	1.22 (0.97-1.52)	0.084	1.18 (0.64-2.18)	0.59		2/24/63	5/39/80	1	0.78 (0.46-1.31)	0.34	0.78 (0.43-1.4)	0.4	0.56 (0.11-2.97)	0.49		3/23/65	5/53/145	1	1.02 (0.63-1.64)	0.94	1 (0.57-1.73)	0.99	1.2 (0.28-5.18)	0.81		0.9 (0.76-1.07)	0.2391	0.88 (0.73-1.08)	0.2174	1.1 (0.64-1.87)	0.73
rs11624532	14	70257661	T	47/354/883	31/319/709	0.53	0.96 (0.83-1.12)	0.63	0.92 (0.77-1.1)	0.35	1.26 (0.79-1.99)	0.33		33/340/696	21/191/511	0.58	1.18 (0.97-1.43)	0.1	1.22 (0.97-1.52)	0.085	1.18 (0.64-2.17)	0.6		2/24/63	5/39/80	1	0.78 (0.46-1.31)	0.34	0.78 (0.43-1.4)	0.4	0.56 (0.11-2.97)	0.49		3/23/65	5/53/145	1	1.02 (0.63-1.64)	0.94	1 (0.57-1.73)	0.99	1.2 (0.28-5.18)	0.81		0.9 (0.76-1.07)	0.2439	0.88 (0.73-1.08)	0.2218	1.09 (0.64-1.86)	0.75
rs72725745	14	70258001	A	47/354/883	31/319/709	0.53	0.96 (0.83-1.12)	0.63	0.92 (0.77-1.1)	0.35	1.26 (0.79-1.99)	0.33		33/340/698	21/192/517	0.49	1.18 (0.97-1.44)	0.094	1.22 (0.97-1.52)	0.084	1.18 (0.64-2.18)	0.59		2/24/63	5/39/80	1	0.78 (0.46-1.31)	0.34	0.78 (0.43-1.4)	0.4	0.56 (0.11-2.97)	0.49		3/23/65	5/53/145	1	1.02 (0.63-1.64)	0.94	1 (0.57-1.73)	0.99	1.2 (0.28-5.18)	0.81		0.9 (0.76-1.07)	0.2391	0.88 (0.73-1.08)	0.2174	1.1 (0.64-1.87)	0.73
rs10142027	14	70258263	C	50/373/861	38/333/688	0.84	0.94 (0.82-1.09)	0.44	0.91 (0.77-1.08)	0.29	1.09 (0.71-1.67)	0.7		43/348/680	22/199/509	0.6	1.19 (0.99-1.44)	0.07	1.2 (0.96-1.5)	0.1	1.45 (0.82-2.57)	0.2		2/26/61	5/41/78	1	0.8 (0.48-1.33)	0.39	0.8 (0.45-1.44)	0.46	0.56 (0.11-2.97)	0.49		3/23/65	5/54/144	1	1 (0.62-1.61)	0.99	0.97 (0.56-1.69)	0.92	1.2 (0.28-5.18)	0.81		0.89 (0.76-1.06)	0.1911	0.89 (0.74-1.08)	0.2549	1.3 (0.78-2.15)	0.32
rs10142031	14	70258270	G	50/373/861	38/333/688	0.84	0.94 (0.82-1.09)	0.44	0.91 (0.77-1.08)	0.29	1.09 (0.71-1.67)	0.7		43/348/680	22/199/509	0.6	1.19 (0.99-1.44)	0.07	1.2 (0.96-1.5)	0.1	1.45 (0.82-2.57)	0.2		2/26/61	5/41/78	1	0.8 (0.48-1.33)	0.39	0.8 (0.45-1.44)	0.46	0.56 (0.11-2.97)	0.49		3/23/65	5/54/144	1	1 (0.62-1.61)	0.99	0.97 (0.56-1.69)	0.92	1.2 (0.28-5.18)	0.81		0.89 (0.76-1.06)	0.1911	0.89 (0.74-1.08)	0.2549	1.3 (0.78-2.15)	0.32
rs8011311	14	70259063	C	50/373/861	38/333/688	0.84	0.94 (0.82-1.09)	0.44	0.91 (0.77-1.08)	0.29	1.09 (0.71-1.67)	0.7		43/348/680	22/199/509	0.6	1.19 (0.99-1.44)	0.07	1.2 (0.96-1.5)	0.1	1.45 (0.82-2.57)	0.2		2/26/61	5/41/78	1	0.8 (0.48-1.33)	0.39	0.8 (0.45-1.44)	0.46	0.56 (0.11-2.97)	0.49		3/23/65	5/54/144	1	1 (0.62-1.61)	0.99	0.97 (0.56-1.69)	0.92	1.2 (0.28-5.18)	0.81		0.89 (0.76-1.06)	0.1911	0.89 (0.74-1.08)	0.2549	1.3 (0.78-2.15)	0.32
rs11622925	14	70261665	T	47/355/882	31/319/709	0.53	0.97 (0.83-1.12)	0.65	0.92 (0.78-1.1)	0.37	1.26 (0.79-1.99)	0.33		33/340/698	20/192/518	0.68	1.19 (0.98-1.45)	0.079	1.22 (0.98-1.53)	0.078	1.25 (0.67-2.32)	0.49		2/24/63	5/38/80	0.78	0.79 (0.47-1.33)	0.38	0.79 (0.44-1.44)	0.45	0.56 (0.1-2.95)	0.49		3/23/65	5/52/146	0.79	1.03 (0.64-1.66)	0.9	1.02 (0.58-1.77)	0.95	1.2 (0.28-5.18)	0.81		0.89 (0.75-1.06)	0.1986	0.88 (0.72-1.07)	0.1883	1.14 (0.66-1.95)	0.64
rs36115704	14	70262419	C	285/646/353	227/546/286	0.29	1.01 (0.9-1.13)	0.89	0.98 (0.82-1.18)	0.82	1.05 (0.86-1.28)	0.64		76/196/92	154/361/215	0.94	1.07 (0.89-1.28)	0.48	1.23 (0.92-1.64)	0.16	0.95 (0.69-1.3)	0.75		-	-	-	-	-	-	-	-	-		-	-	-	-	-	-	-	-	-		0.94 (0.78-1.12)	0.4756	0.81 (0.61-1.09)	0.163	0.95 (0.69-1.3)	0.75
rs4646287	14	70262815	T	16/223/1036	13/175/869	0.21	1.06 (0.87-1.28)	0.56	1.07 (0.87-1.32)	0.53	1.03 (0.49-2.15)	0.94		3/66/294	3/130/597	0.19	1.02 (0.74-1.39)	0.92	1 (0.72-1.39)	0.99	1.65 (0.32-8.65)	0.55		0/15/74	1/16/107	0.49	1.16 (0.56-2.4)	0.69	1.25 (0.59-2.68)	0.56	-	1		-	-	-	-	-	-	-	-	-		0.96 (0.72-1.29)	0.8013	0.97 (0.71-1.31)	0.8235	1.65 (0.32-8.65)	0.55
rs4646286	14	70262910	G	50/380/854	40/338/681	0.92	0.94 (0.81-1.08)	0.36	0.91 (0.76-1.08)	0.26	1.03 (0.67-1.58)	0.89		42/348/678	22/199/506	0.69	1.17 (0.97-1.42)	0.1	1.19 (0.95-1.49)	0.12	1.34 (0.76-2.38)	0.32		2/26/61	5/41/78	1	0.8 (0.48-1.33)	0.39	0.8 (0.45-1.44)	0.46	0.56 (0.11-2.97)	0.49		3/23/65	5/54/144	1	1 (0.62-1.61)	0.99	0.97 (0.56-1.69)	0.92	1.2 (0.28-5.18)	0.81		0.91 (0.77-1.07)	0.2453	0.9 (0.74-1.09)	0.2874	1.22 (0.73-2.03)	0.45
rs4646285	14	70263648	T	47/355/882	31/319/709	0.53	0.97 (0.83-1.12)	0.65	0.92 (0.78-1.1)	0.37	1.26 (0.79-1.99)	0.33		33/340/698	21/192/516	0.58	1.18 (0.97-1.43)	0.1	1.21 (0.97-1.52)	0.09	1.17 (0.64-2.16)	0.61		2/24/63	5/39/80	1	0.78 (0.46-1.31)	0.34	0.78 (0.43-1.4)	0.4	0.56 (0.11-2.97)	0.49		3/23/65	5/52/146	0.79	1.03 (0.64-1.66)	0.9	1.02 (0.58-1.77)	0.95	1.2 (0.28-5.18)	0.81		0.9 (0.76-1.07)	0.2465	0.88 (0.73-1.08)	0.2201	1.09 (0.64-1.86)	0.75
rs7154439	14	70265828	A	48/372/864	37/335/687	0.69	0.93 (0.8-1.08)	0.34	0.9 (0.76-1.07)	0.22	1.07 (0.69-1.66)	0.76		43/349/679	23/200/507	0.51	1.18 (0.98-1.43)	0.083	1.2 (0.96-1.49)	0.11	1.38 (0.78-2.42)	0.27		2/25/62	5/41/78	1	0.77 (0.46-1.28)	0.31	0.76 (0.42-1.37)	0.36	0.56 (0.11-2.97)	0.49		3/23/65	5/54/144	1	1 (0.62-1.61)	0.99	0.97 (0.56-1.69)	0.92	1.2 (0.28-5.18)	0.81		0.9 (0.77-1.07)	0.2327	0.9 (0.74-1.09)	0.2882	1.25 (0.75-2.06)	0.39
chr14:70265936:D	14	70265936	G	48/372/864	37/335/687	0.69	0.93 (0.8-1.08)	0.34	0.9 (0.76-1.07)	0.22	1.07 (0.69-1.66)	0.76		43/349/679	23/200/507	0.51	1.18 (0.98-1.43)	0.083	1.2 (0.96-1.49)	0.11	1.38 (0.78-2.42)	0.27		2/25/62	5/41/78	1	0.77 (0.46-1.28)	0.31	0.76 (0.42-1.37)	0.36	0.56 (0.11-2.97)	0.49		3/23/65	5/54/144	1	1 (0.62-1.61)	0.99	0.97 (0.56-1.69)	0.92	1.2 (0.28-5.18)	0.81		0.9 (0.77-1.07)	0.2327	0.9 (0.74-1.09)	0.2882	1.25 (0.75-2.06)	0.39
chr14:70266190:D	14	70266190	T	0/37/1247	1/34/1024	0.26	0.84 (0.53-1.33)	0.46	0.86 (0.54-1.38)	0.54	0 (0-inf)	1		-	-	-	-	-	-	-	-	-		-	-	-	-	-	-	-	-	-		-	-	-	-	-	-	-	-	-		-	-	-	-	-	-
rs80044501	14	70266359	C	23/319/920	10/261/774	0.02	1.1 (0.92-1.3)	0.29	1.07 (0.89-1.29)	0.5	1.91 (0.91-4.03)	0.089		2/65/297	5/132/593	0.53	0.98 (0.72-1.34)	0.9	0.98 (0.71-1.36)	0.91	0.92 (0.18-4.8)	0.92		-	-	-	-	-	-	-	-	-		-	-	-	-	-	-	-	-	-		1.02 (0.75-1.4)	0.8983	1.02 (0.73-1.42)	0.9081	0.92 (0.18-4.8)	0.92
rs61356864	14	70266371	A	47/358/879	30/321/708	0.41	0.97 (0.84-1.13)	0.73	0.93 (0.78-1.11)	0.41	1.3 (0.82-2.07)	0.27		33/340/698	22/192/516	0.41	1.17 (0.96-1.42)	0.11	1.21 (0.97-1.52)	0.091	1.12 (0.61-2.04)	0.71		2/23/64	5/39/80	1	0.75 (0.44-1.26)	0.27	0.73 (0.4-1.33)	0.31	0.56 (0.11-2.97)	0.49		3/23/65	5/52/146	0.79	1.03 (0.64-1.66)	0.9	1.02 (0.58-1.77)	0.95	1.2 (0.28-5.18)	0.81		0.91 (0.77-1.08)	0.2822	0.89 (0.73-1.08)	0.2437	1.05 (0.62-1.79)	0.85
rs10130926	14	70267239	G	48/362/874	33/330/696	0.48	0.94 (0.81-1.09)	0.45	0.9 (0.76-1.07)	0.23	1.21 (0.77-1.89)	0.42		34/341/696	23/196/510	0.42	1.14 (0.94-1.38)	0.19	1.18 (0.94-1.47)	0.15	1.08 (0.6-1.95)	0.81		2/23/64	5/39/80	1	0.75 (0.44-1.26)	0.27	0.73 (0.4-1.33)	0.31	0.56 (0.11-2.97)	0.49		3/23/65	5/52/146	0.79	1.03 (0.64-1.66)	0.9	1.02 (0.58-1.77)	0.95	1.2 (0.28-5.18)	0.81		0.93 (0.79-1.1)	0.3997	0.91 (0.75-1.11)	0.3463	1.02 (0.61-1.72)	0.93
rs12882299	14	70267794	C	278/639/349	226/540/285	0.35	1 (0.89-1.13)	0.97	0.98 (0.82-1.18)	0.84	1.03 (0.84-1.26)	0.77		76/196/92	153/362/215	1	1.07 (0.89-1.29)	0.45	1.23 (0.92-1.64)	0.16	0.96 (0.7-1.32)	0.81		-	-	-	-	-	-	-	-	-		-	-	-	-	-	-	-	-	-		0.93 (0.78-1.12)	0.4458	0.81 (0.61-1.09)	0.163	0.96 (0.7-1.32)	0.81
rs7152290	14	70268920	C	126/493/649	98/431/519	0.56	0.98 (0.86-1.11)	0.71	0.94 (0.8-1.1)	0.43	1.07 (0.81-1.42)	0.62		61/385/625	51/278/401	0.77	0.9 (0.76-1.07)	0.24	0.88 (0.71-1.09)	0.23	0.89 (0.58-1.35)	0.57		4/37/48	8/53/63	0.65	0.88 (0.56-1.4)	0.59	0.9 (0.52-1.55)	0.7	0.7 (0.2-2.44)	0.58		3/23/65	5/54/144	1	1 (0.62-1.61)	0.99	0.97 (0.56-1.69)	0.92	1.2 (0.28-5.18)	0.81		1.1 (0.95-1.28)	0.2176	1.12 (0.93-1.35)	0.2261	0.88 (0.6-1.3)	0.53
rs10146537	14	70270231	G	49/378/857	36/338/685	0.55	0.95 (0.82-1.1)	0.47	0.91 (0.77-1.08)	0.29	1.13 (0.73-1.75)	0.6		33/342/696	25/194/511	0.23	1.13 (0.93-1.37)	0.22	1.18 (0.94-1.47)	0.15	0.99 (0.55-1.76)	0.97		3/23/63	7/39/78	0.43	0.75 (0.46-1.22)	0.24	0.72 (0.4-1.29)	0.27	0.61 (0.15-2.46)	0.49		3/26/62	4/60/139	0.61	1.03 (0.64-1.66)	0.9	0.99 (0.58-1.7)	0.97	1.51 (0.33-7.02)	0.6		0.94 (0.8-1.11)	0.4669	0.92 (0.75-1.11)	0.3755	0.97 (0.59-1.61)	0.91
rs12431573	14	70272069	T	50/385/849	42/341/676	1	0.93 (0.8-1.07)	0.31	0.9 (0.76-1.07)	0.25	0.98 (0.65-1.49)	0.93		42/349/680	25/197/508	0.29	1.17 (0.97-1.41)	0.1	1.2 (0.96-1.49)	0.11	1.26 (0.73-2.19)	0.41		3/25/61	7/41/76	0.61	0.76 (0.47-1.24)	0.28	0.74 (0.42-1.33)	0.32	0.61 (0.15-2.46)	0.49		2/25/62	3/62/136	0.2149	0.91 (0.55-1.51)	0.73	0.88 (0.51-1.53)	0.65	1.23 (0.2-7.56)	0.83		0.92 (0.78-1.09)	0.3428	0.92 (0.75-1.11)	0.3707	1.15 (0.7-1.88)	0.58
rs77722309	14	70274665	C	47/366/871	34/329/696	0.61	0.95 (0.82-1.1)	0.46	0.91 (0.76-1.08)	0.28	1.14 (0.73-1.79)	0.56		33/342/696	25/194/511	0.23	1.13 (0.93-1.37)	0.22	1.18 (0.94-1.47)	0.15	0.99 (0.55-1.76)	0.97		2/23/64	5/39/80	1	0.75 (0.44-1.26)	0.27	0.73 (0.4-1.33)	0.31	0.56 (0.11-2.97)	0.49		3/23/65	4/53/146	1	1.05 (0.65-1.71)	0.83	1.02 (0.58-1.77)	0.95	1.51 (0.33-7.02)	0.6		0.93 (0.79-1.1)	0.422	0.91 (0.75-1.1)	0.3388	0.98 (0.59-1.64)	0.94
rs186508261	14	70274884	A	0/33/1251	0/36/1023	1	0.75 (0.47-1.21)	0.24	0.75 (0.47-1.21)	0.24	-	-		-	-	-	-	-	-	-	-	-		-	-	-	-	-	-	-	-	-		-	-	-	-	-	-	-	-	-		-	-	-	-	-	-
rs8021735	14	70275053	A	53/400/831	46/348/665	0.93	0.94 (0.81-1.08)	0.36	0.92 (0.78-1.09)	0.33	0.95 (0.63-1.42)	0.8		43/352/676	26/206/498	0.44	1.13 (0.93-1.36)	0.22	1.14 (0.92-1.42)	0.24	1.22 (0.71-2.1)	0.48		3/25/61	7/41/76	0.61	0.76 (0.47-1.24)	0.28	0.74 (0.42-1.33)	0.32	0.61 (0.15-2.46)	0.49		3/26/62	5/61/137	0.81	0.98 (0.61-1.56)	0.93	0.95 (0.55-1.62)	0.85	1.2 (0.28-5.18)	0.81		0.94 (0.8-1.11)	0.4897	0.94 (0.78-1.14)	0.5315	1.12 (0.69-1.81)	0.64
rs17328	14	70275583	T	53/401/830	46/348/665	0.93	0.94 (0.81-1.08)	0.38	0.92 (0.78-1.09)	0.35	0.95 (0.63-1.42)	0.8		43/351/677	25/206/499	0.52	1.13 (0.94-1.36)	0.21	1.14 (0.91-1.42)	0.25	1.27 (0.73-2.2)	0.4		3/25/61	7/41/76	0.61	0.76 (0.47-1.24)	0.28	0.74 (0.42-1.33)	0.32	0.61 (0.15-2.46)	0.49		3/26/62	5/61/137	0.81	0.98 (0.61-1.56)	0.93	0.95 (0.55-1.62)	0.85	1.2 (0.28-5.18)	0.81		0.94 (0.8-1.11)	0.4828	0.94 (0.78-1.14)	0.5515	1.15 (0.71-1.87)	0.56
rs4902756	14	70277487	T	55/405/824	49/351/659	0.78	0.93 (0.81-1.07)	0.33	0.92 (0.78-1.09)	0.32	0.92 (0.62-1.37)	0.69		43/352/676	26/206/498	0.44	1.13 (0.93-1.36)	0.22	1.14 (0.92-1.42)	0.24	1.22 (0.71-2.1)	0.48		3/25/61	7/41/76	0.61	0.76 (0.47-1.24)	0.28	0.74 (0.42-1.33)	0.32	0.61 (0.15-2.46)	0.49		3/26/62	5/61/137	0.81	0.98 (0.61-1.56)	0.93	0.95 (0.55-1.62)	0.85	1.2 (0.28-5.18)	0.81		0.94 (0.8-1.11)	0.4897	0.94 (0.78-1.14)	0.5315	1.12 (0.69-1.81)	0.64
rs4902757	14	70277716	G	55/404/825	48/352/659	0.93	0.93 (0.81-1.07)	0.34	0.92 (0.77-1.08)	0.3	0.94 (0.64-1.4)	0.77		42/353/676	26/201/503	0.3	1.15 (0.95-1.39)	0.14	1.18 (0.95-1.47)	0.14	1.19 (0.69-2.06)	0.53		3/25/61	7/41/76	0.61	0.76 (0.47-1.24)	0.28	0.74 (0.42-1.33)	0.32	0.61 (0.15-2.46)	0.49		3/26/62	5/61/137	0.81	0.98 (0.61-1.56)	0.93	0.95 (0.55-1.62)	0.85	1.2 (0.28-5.18)	0.81		0.93 (0.79-1.09)	0.372	0.92 (0.76-1.11)	0.3708	1.1 (0.68-1.78)	0.7
rs6573909	14	70277900	G	54/403/827	47/352/660	1	0.93 (0.81-1.07)	0.33	0.91 (0.77-1.08)	0.29	0.95 (0.63-1.41)	0.79		41/351/679	25/195/509	0.23	1.19 (0.98-1.43)	0.078	1.22 (0.98-1.53)	0.076	1.23 (0.71-2.15)	0.46		3/25/61	7/41/76	0.61	0.76 (0.47-1.24)	0.28	0.74 (0.42-1.33)	0.32	0.61 (0.15-2.46)	0.49		3/26/62	4/62/137	0.46	1 (0.62-1.6)	0.99	0.95 (0.55-1.62)	0.85	1.51 (0.33-7.02)	0.6		0.91 (0.77-1.07)	0.2418	0.89 (0.74-1.08)	0.2523	1.15 (0.71-1.88)	0.56
rs11628665	14	70278686	T	43/378/863	39/332/688	1	0.92 (0.79-1.06)	0.25	0.9 (0.76-1.07)	0.25	0.91 (0.58-1.41)	0.66		34/344/693	26/192/512	0.14	1.15 (0.95-1.4)	0.14	1.22 (0.97-1.52)	0.087	0.99 (0.56-1.76)	0.98		3/21/65	6/39/79	0.78	0.72 (0.43-1.19)	0.2	0.66 (0.36-1.21)	0.18	0.72 (0.17-3.02)	0.65		3/26/62	5/59/139	0.81	1.01 (0.63-1.62)	0.96	0.99 (0.58-1.7)	0.97	1.2 (0.28-5.18)	0.81		0.93 (0.79-1.1)	0.3816	0.9 (0.74-1.09)	0.2915	0.98 (0.59-1.61)	0.93
rs2877598	14	70278763	G	46/391/847	44/338/677	0.85	0.92 (0.8-1.06)	0.26	0.91 (0.77-1.08)	0.29	0.86 (0.56-1.31)	0.48		42/352/677	26/195/509	0.19	1.19 (0.98-1.43)	0.074	1.23 (0.99-1.54)	0.064	1.19 (0.69-2.06)	0.53		3/23/63	6/41/77	0.79	0.74 (0.45-1.22)	0.23	0.69 (0.38-1.24)	0.22	0.72 (0.17-3.02)	0.65		3/26/62	5/61/137	0.81	0.98 (0.61-1.56)	0.93	0.95 (0.55-1.62)	0.85	1.2 (0.28-5.18)	0.81		0.91 (0.77-1.07)	0.2529	0.89 (0.74-1.08)	0.251	1.13 (0.69-1.82)	0.63
rs11620808	14	70278964	A	44/378/862	39/332/688	1	0.92 (0.8-1.07)	0.28	0.91 (0.76-1.08)	0.26	0.93 (0.6-1.44)	0.74		34/344/693	26/192/512	0.14	1.15 (0.95-1.4)	0.14	1.22 (0.97-1.52)	0.087	0.99 (0.56-1.76)	0.98		3/22/64	6/40/78	0.79	0.73 (0.44-1.2)	0.22	0.68 (0.37-1.22)	0.2	0.72 (0.17-3.02)	0.65		3/26/62	5/59/139	0.81	1.01 (0.63-1.62)	0.96	0.99 (0.58-1.7)	0.97	1.2 (0.28-5.18)	0.81		0.93 (0.79-1.1)	0.3775	0.9 (0.74-1.09)	0.2874	0.98 (0.59-1.61)	0.93
rs59066042	14	70279069	C	44/379/861	39/332/688	1	0.93 (0.8-1.07)	0.3	0.91 (0.77-1.08)	0.28	0.93 (0.6-1.44)	0.74		34/344/693	26/192/512	0.14	1.15 (0.95-1.4)	0.14	1.22 (0.97-1.52)	0.087	0.99 (0.56-1.76)	0.98		3/22/64	6/40/78	0.79	0.73 (0.44-1.2)	0.22	0.68 (0.37-1.22)	0.2	0.72 (0.17-3.02)	0.65		3/26/62	5/59/139	0.81	1.01 (0.63-1.62)	0.96	0.99 (0.58-1.7)	0.97	1.2 (0.28-5.18)	0.81		0.93 (0.79-1.1)	0.3775	0.9 (0.74-1.09)	0.2874	0.98 (0.59-1.61)	0.93
rs8005609	14	70279293	C	45/392/847	44/337/678	0.77	0.92 (0.8-1.06)	0.26	0.92 (0.77-1.09)	0.32	0.84 (0.55-1.28)	0.42		42/352/677	26/195/509	0.19	1.19 (0.98-1.43)	0.074	1.23 (0.99-1.54)	0.064	1.19 (0.69-2.06)	0.53		4/22/63	6/42/76	1	0.75 (0.46-1.23)	0.25	0.67 (0.37-1.2)	0.17	0.96 (0.26-3.57)	0.96		3/26/62	5/61/137	0.81	0.98 (0.61-1.56)	0.93	0.95 (0.55-1.62)	0.85	1.2 (0.28-5.18)	0.81		0.91 (0.77-1.07)	0.2504	0.9 (0.74-1.09)	0.2688	1.16 (0.72-1.87)	0.54
rs56177148	14	70279457	C	42/378/850	39/332/686	1	0.92 (0.8-1.07)	0.29	0.91 (0.77-1.08)	0.3	0.89 (0.57-1.39)	0.62		34/344/693	26/192/512	0.14	1.15 (0.95-1.4)	0.14	1.22 (0.97-1.52)	0.087	0.99 (0.56-1.76)	0.98		3/22/64	6/40/78	0.79	0.73 (0.44-1.2)	0.22	0.68 (0.37-1.22)	0.2	0.72 (0.17-3.02)	0.65		3/26/62	5/59/139	0.81	1.01 (0.63-1.62)	0.96	0.99 (0.58-1.7)	0.97	1.2 (0.28-5.18)	0.81		0.93 (0.79-1.1)	0.3775	0.9 (0.74-1.09)	0.2874	0.98 (0.59-1.61)	0.93
rs11627012	14	70280239	T	40/358/886	33/317/709	0.84	0.93 (0.8-1.08)	0.35	0.91 (0.76-1.08)	0.28	1 (0.63-1.6)	1		32/342/697	25/183/522	0.1	1.2 (0.98-1.45)	0.071	1.28 (1.02-1.6)	0.032	0.96 (0.54-1.73)	0.9		3/22/64	6/40/78	0.79	0.73 (0.44-1.2)	0.22	0.68 (0.37-1.22)	0.2	0.72 (0.17-3.02)	0.65		3/23/65	4/54/145	1	1.03 (0.64-1.68)	0.89	0.99 (0.57-1.73)	0.98	1.51 (0.33-7.02)	0.6		0.9 (0.76-1.07)	0.2262	0.87 (0.71-1.05)	0.1514	0.98 (0.59-1.62)	0.92
rs11627089	14	70280321	T	44/378/862	39/332/688	1	0.92 (0.8-1.07)	0.28	0.91 (0.76-1.08)	0.26	0.93 (0.6-1.44)	0.74		34/344/690	26/191/499	0.15	1.14 (0.94-1.38)	0.18	1.2 (0.96-1.5)	0.11	0.98 (0.55-1.74)	0.95		3/22/64	6/40/78	0.79	0.73 (0.44-1.2)	0.22	0.68 (0.37-1.22)	0.2	0.72 (0.17-3.02)	0.65		3/26/62	5/59/139	0.81	1.01 (0.63-1.62)	0.96	0.99 (0.58-1.7)	0.97	1.2 (0.28-5.18)	0.81		0.94 (0.79-1.11)	0.4377	0.91 (0.75-1.11)	0.3431	0.97 (0.59-1.59)	0.89
rs28785205	14	70281144	T	42/370/872	36/324/699	0.92	0.93 (0.8-1.08)	0.36	0.92 (0.77-1.09)	0.32	0.96 (0.61-1.51)	0.86		32/343/696	25/187/518	0.13	1.18 (0.97-1.43)	0.1	1.25 (1-1.56)	0.051	0.96 (0.54-1.73)	0.9		3/22/64	6/40/78	0.79	0.73 (0.44-1.2)	0.22	0.68 (0.37-1.22)	0.2	0.72 (0.17-3.02)	0.65		3/26/62	4/60/139	0.61	1.03 (0.64-1.66)	0.9	0.99 (0.58-1.7)	0.97	1.51 (0.33-7.02)	0.6		0.91 (0.77-1.08)	0.288	0.88 (0.73-1.07)	0.2072	0.98 (0.59-1.62)	0.92
rs11628423	14	70281670	T	44/378/862	39/332/688	1	0.92 (0.8-1.07)	0.28	0.91 (0.76-1.08)	0.26	0.93 (0.6-1.44)	0.74		32/344/695	25/188/517	0.14	1.18 (0.97-1.43)	0.1	1.25 (1-1.56)	0.049	0.96 (0.54-1.73)	0.9		3/22/64	6/40/78	0.79	0.73 (0.44-1.2)	0.22	0.68 (0.37-1.22)	0.2	0.72 (0.17-3.02)	0.65		3/26/62	4/60/139	0.61	1.03 (0.64-1.66)	0.9	0.99 (0.58-1.7)	0.97	1.51 (0.33-7.02)	0.6		0.91 (0.77-1.08)	0.2838	0.88 (0.72-1.07)	0.202	0.98 (0.59-1.62)	0.92
rs11628546	14	70281933	T	43/377/864	37/329/693	0.84	0.93 (0.81-1.08)	0.37	0.92 (0.77-1.09)	0.34	0.96 (0.61-1.5)	0.85		32/344/695	25/188/517	0.14	1.18 (0.97-1.43)	0.1	1.25 (1-1.56)	0.049	0.96 (0.54-1.73)	0.9		3/22/64	6/40/78	0.79	0.73 (0.44-1.2)	0.22	0.68 (0.37-1.22)	0.2	0.72 (0.17-3.02)	0.65		3/26/62	4/60/139	0.61	1.03 (0.64-1.66)	0.9	0.99 (0.58-1.7)	0.97	1.51 (0.33-7.02)	0.6		0.91 (0.77-1.08)	0.2838	0.88 (0.72-1.07)	0.202	0.98 (0.59-1.62)	0.92
rs14411	14	70282243	C	44/378/862	39/332/688	1	0.92 (0.8-1.07)	0.28	0.91 (0.76-1.08)	0.26	0.93 (0.6-1.44)	0.74		34/344/693	26/192/512	0.14	1.15 (0.95-1.4)	0.14	1.22 (0.97-1.52)	0.087	0.99 (0.56-1.76)	0.98		3/22/64	6/40/78	0.79	0.73 (0.44-1.2)	0.22	0.68 (0.37-1.22)	0.2	0.72 (0.17-3.02)	0.65		3/26/62	5/59/139	0.81	1.01 (0.63-1.62)	0.96	0.99 (0.58-1.7)	0.97	1.2 (0.28-5.18)	0.81		0.93 (0.79-1.1)	0.3775	0.9 (0.74-1.09)	0.2874	0.98 (0.59-1.61)	0.93
chr14:70283160:I	14	70283160	AC	44/378/862	39/332/688	1	0.92 (0.8-1.07)	0.28	0.91 (0.76-1.08)	0.26	0.93 (0.6-1.44)	0.74		34/344/693	26/192/512	0.14	1.15 (0.95-1.4)	0.14	1.22 (0.97-1.52)	0.087	0.99 (0.56-1.76)	0.98		3/22/64	6/40/78	0.79	0.73 (0.44-1.2)	0.22	0.68 (0.37-1.22)	0.2	0.72 (0.17-3.02)	0.65		3/26/62	5/59/139	0.81	1.01 (0.63-1.62)	0.96	0.99 (0.58-1.7)	0.97	1.2 (0.28-5.18)	0.81		0.93 (0.79-1.1)	0.3775	0.9 (0.74-1.09)	0.2874	0.98 (0.59-1.61)	0.93
rs13313365	14	70283715	A	44/377/863	39/332/688	1	0.92 (0.79-1.07)	0.27	0.9 (0.76-1.07)	0.25	0.93 (0.6-1.44)	0.74		34/344/693	25/192/512	0.18	1.16 (0.96-1.41)	0.13	1.22 (0.98-1.52)	0.082	1.02 (0.57-1.82)	0.94		3/22/64	6/39/78	0.78	0.74 (0.45-1.23)	0.24	0.69 (0.38-1.26)	0.23	0.72 (0.17-3.01)	0.65		3/26/62	5/59/139	0.81	1.01 (0.63-1.62)	0.96	0.99 (0.58-1.7)	0.97	1.2 (0.28-5.18)	0.81		0.92 (0.78-1.09)	0.3392	0.9 (0.74-1.09)	0.2662	1 (0.6-1.65)	0.99
rs13313366	14	70283887	A	44/377/863	39/332/688	1	0.92 (0.79-1.07)	0.27	0.9 (0.76-1.07)	0.25	0.93 (0.6-1.44)	0.74		34/344/693	26/192/512	0.14	1.15 (0.95-1.4)	0.14	1.22 (0.97-1.52)	0.087	0.99 (0.56-1.76)	0.98		3/22/64	6/40/78	0.79	0.73 (0.44-1.2)	0.22	0.68 (0.37-1.22)	0.2	0.72 (0.17-3.02)	0.65		3/26/62	5/59/139	0.81	1.01 (0.63-1.62)	0.96	0.99 (0.58-1.7)	0.97	1.2 (0.28-5.18)	0.81		0.93 (0.79-1.1)	0.3775	0.9 (0.74-1.09)	0.2874	0.98 (0.59-1.61)	0.93
rs28437671	14	70284011	T	44/379/861	39/332/688	1	0.93 (0.8-1.07)	0.3	0.91 (0.77-1.08)	0.28	0.93 (0.6-1.44)	0.74		34/344/693	26/192/512	0.14	1.15 (0.95-1.4)	0.14	1.22 (0.97-1.52)	0.087	0.99 (0.56-1.76)	0.98		3/22/64	6/40/78	0.79	0.73 (0.44-1.2)	0.22	0.68 (0.37-1.22)	0.2	0.72 (0.17-3.02)	0.65		3/26/62	5/59/139	0.81	1.01 (0.63-1.62)	0.96	0.99 (0.58-1.7)	0.97	1.2 (0.28-5.18)	0.81		0.93 (0.79-1.1)	0.3775	0.9 (0.74-1.09)	0.2874	0.98 (0.59-1.61)	0.93
rs28480224	14	70284061	C	44/379/861	39/332/688	1	0.93 (0.8-1.07)	0.3	0.91 (0.77-1.08)	0.28	0.93 (0.6-1.44)	0.74		34/344/693	26/192/512	0.14	1.15 (0.95-1.4)	0.14	1.22 (0.97-1.52)	0.087	0.99 (0.56-1.76)	0.98		3/22/64	6/40/78	0.79	0.73 (0.44-1.2)	0.22	0.68 (0.37-1.22)	0.2	0.72 (0.17-3.02)	0.65		3/26/62	5/59/139	0.81	1.01 (0.63-1.62)	0.96	0.99 (0.58-1.7)	0.97	1.2 (0.28-5.18)	0.81		0.93 (0.79-1.1)	0.3775	0.9 (0.74-1.09)	0.2874	0.98 (0.59-1.61)	0.93
rs11623262	14	70284348	T	40/358/886	33/316/710	0.84	0.93 (0.8-1.09)	0.37	0.91 (0.77-1.09)	0.31	1 (0.63-1.6)	1		32/341/698	25/182/523	0.07	1.2 (0.99-1.45)	0.071	1.28 (1.02-1.6)	0.031	0.96 (0.54-1.73)	0.9		3/22/64	6/40/78	0.79	0.73 (0.44-1.2)	0.22	0.68 (0.37-1.22)	0.2	0.72 (0.17-3.02)	0.65		3/23/65	4/54/145	1	1.03 (0.64-1.68)	0.89	0.99 (0.57-1.73)	0.98	1.51 (0.33-7.02)	0.6		0.9 (0.76-1.07)	0.2268	0.87 (0.71-1.05)	0.1494	0.98 (0.59-1.62)	0.92
rs10148404	14	70284576	C	44/377/863	39/332/688	1	0.92 (0.79-1.07)	0.27	0.9 (0.76-1.07)	0.25	0.93 (0.6-1.44)	0.74		34/344/693	26/192/512	0.14	1.15 (0.95-1.4)	0.14	1.22 (0.97-1.52)	0.087	0.99 (0.56-1.76)	0.98		3/22/64	6/40/78	0.79	0.73 (0.44-1.2)	0.22	0.68 (0.37-1.22)	0.2	0.72 (0.17-3.02)	0.65		3/26/62	5/59/139	0.81	1.01 (0.63-1.62)	0.96	0.99 (0.58-1.7)	0.97	1.2 (0.28-5.18)	0.81		0.93 (0.79-1.1)	0.3775	0.9 (0.74-1.09)	0.2874	0.98 (0.59-1.61)	0.93
rs10136397	14	70284621	C	44/377/863	39/332/688	1	0.92 (0.79-1.07)	0.27	0.9 (0.76-1.07)	0.25	0.93 (0.6-1.44)	0.74		34/344/693	26/192/512	0.14	1.15 (0.95-1.4)	0.14	1.22 (0.97-1.52)	0.087	0.99 (0.56-1.76)	0.98		3/22/64	6/40/78	0.79	0.73 (0.44-1.2)	0.22	0.68 (0.37-1.22)	0.2	0.72 (0.17-3.02)	0.65		3/26/62	5/59/139	0.81	1.01 (0.63-1.62)	0.96	0.99 (0.58-1.7)	0.97	1.2 (0.28-5.18)	0.81		0.93 (0.79-1.1)	0.3775	0.9 (0.74-1.09)	0.2874	0.98 (0.59-1.61)	0.93
rs10136529	14	70284900	T	44/382/858	42/333/684	0.85	0.91 (0.79-1.06)	0.22	0.9 (0.76-1.07)	0.25	0.86 (0.56-1.32)	0.49		42/352/677	26/195/509	0.19	1.19 (0.98-1.43)	0.074	1.23 (0.99-1.54)	0.064	1.19 (0.69-2.06)	0.53		4/22/63	6/42/76	1	0.75 (0.46-1.23)	0.25	0.67 (0.37-1.2)	0.17	0.96 (0.26-3.57)	0.96		3/26/62	5/61/137	0.81	0.98 (0.61-1.56)	0.93	0.95 (0.55-1.62)	0.85	1.2 (0.28-5.18)	0.81		0.91 (0.77-1.07)	0.2504	0.9 (0.74-1.09)	0.2688	1.16 (0.72-1.87)	0.54
rs13313388	14	70285017	G	46/393/845	44/337/678	0.77	0.93 (0.8-1.07)	0.3	0.92 (0.78-1.09)	0.36	0.86 (0.56-1.31)	0.48		42/352/677	26/199/505	0.24	1.17 (0.97-1.41)	0.1	1.21 (0.97-1.51)	0.092	1.19 (0.69-2.06)	0.53		4/22/63	6/42/76	1	0.75 (0.46-1.23)	0.25	0.67 (0.37-1.2)	0.17	0.96 (0.26-3.57)	0.96		3/26/62	5/61/137	0.81	0.98 (0.61-1.56)	0.93	0.95 (0.55-1.62)	0.85	1.2 (0.28-5.18)	0.81		0.92 (0.78-1.08)	0.3069	0.91 (0.75-1.1)	0.3395	1.16 (0.72-1.87)	0.54
rs75585120	14	70285164	C	15/220/1049	13/173/873	0.2	1.04 (0.86-1.26)	0.68	1.06 (0.85-1.31)	0.62	0.96 (0.45-2.02)	0.91		3/66/295	3/128/599	0.26	1.03 (0.75-1.41)	0.86	1.01 (0.73-1.41)	0.94	1.65 (0.31-8.63)	0.55		0/15/74	1/16/107	0.49	1.16 (0.56-2.4)	0.69	1.25 (0.59-2.68)	0.56	-	1		-	-	-	-	-	-	-	-	-		0.95 (0.71-1.27)	0.7457	0.96 (0.71-1.29)	0.7661	1.65 (0.31-8.63)	0.55
rs28490548	14	70285660	A	46/390/848	43/338/678	0.92	0.92 (0.8-1.07)	0.28	0.91 (0.77-1.08)	0.3	0.88 (0.58-1.34)	0.55		42/352/677	25/200/505	0.36	1.18 (0.97-1.42)	0.09	1.21 (0.97-1.51)	0.092	1.24 (0.71-2.16)	0.44		4/22/63	6/42/76	1	0.75 (0.46-1.23)	0.25	0.67 (0.37-1.2)	0.17	0.96 (0.26-3.57)	0.96		3/26/62	4/62/137	0.46	1 (0.62-1.6)	0.99	0.95 (0.55-1.62)	0.85	1.51 (0.33-7.02)	0.6		0.91 (0.77-1.08)	0.2745	0.91 (0.75-1.1)	0.3395	1.22 (0.75-1.99)	0.41
rs76192277	14	70286938	A	6/175/1083	12/159/878	0.12	0.84 (0.68-1.04)	0.11	0.86 (0.69-1.08)	0.19	0.41 (0.15-1.11)	0.079		-	-	-	-	-	-	-	-	-		-	-	-	-	-	-	-	-	-		-	-	-	-	-	-	-	-	-		-	-	-	-	-	-
rs72725773	14	70287082	G	11/143/1122	5/129/919	0.8	0.98 (0.78-1.23)	0.84	0.94 (0.73-1.2)	0.62	1.81 (0.63-5.22)	0.27		-	-	-	-	-	-	-	-	-		-	-	-	-	-	-	-	-	-		-	-	-	-	-	-	-	-	-		-	-	-	-	-	-
rs10134740	14	70287166	C	17/269/985	14/222/818	1	1.01 (0.84-1.2)	0.95	1.01 (0.83-1.23)	0.95	1.01 (0.49-2.05)	0.99		-	-	-	-	-	-	-	-	-		-	-	-	-	-	-	-	-	-		-	-	-	-	-	-	-	-	-		-	-	-	-	-	-
I, insertion; D, deletion; Chr, chromosome; HWE, Hardy-Weinberg equilibrium; OR, odds ratio; CI, confidence interval. aGenomic position (NCBI Build 37). bMinor allele. cNumber of minor homozygotes/number of heterozygotes/number of major homozygotes. P values, ORs and 95% CIs were calculated under additive model, recessive model and dominant model by logistic regression while adjusting for age and…

## Sheet: Suppl Tab 3
Supplementary Table 3. The association results of haplotypes in the Sample Set 1.
No.	Haplotypes	Frequency (cases)	Frequency (controls)	P	OR (95% CI)
1	ATTCAGGATTTGAT	0.3998	0.3894	0.68	Reference
2	ACCCAGGACCCGAT	0.1094	0.1139	0.59	0.95 (0.78-1.16)
3	ATTCAAGATTTGAT	0.0943	0.1027	0.46	0.91 (0.74-1.13)
4	ACCCAGGACCCGGC	0.0496	0.0522	0.9	0.98 (0.75-1.28)
5	ATTCAGAACCTAAT	0.0333	0.0461	0.035	0.71 (0.52-0.98)
6	ATTGAGGCCTTGAC	0.0417	0.0421	0.87	1.02 (0.75-1.38)
7	ATTCAGAACCTGAT	0.0477	0.0393	0.17	1.24 (0.91-1.68)
8	CTTGAGGCCTTGAT	0.0357	0.0377	0.81	0.94 (0.68-1.31)
9	CTTGGGGCCTTGAT	0.0302	0.0232	0.2	1.26 (0.86-1.85)
10	ATTGAGGACTTGAT	0.0184	0.0179	0.85	1.03 (0.66-1.62)
11	ATTGAGGACTTAAT	0.0143	0.0168	0.44	0.84 (0.52-1.37)
12	ATTCAGGATTTAAT	0.0127	0.0146	0.61	0.91 (0.53-1.54)
13	ACCCAGGACCTGAT	0.0122	0.0116	0.79	1.06 (0.62-1.83)
14	ATTGAGGCCTTGAT	0.014	0.0092	0.2	1.46 (0.81-2.64)
OR, odds ratio; CI, confidence interval. The haplotype is in the order of rs140088748, rs6573905, rs7153496, rs75748869, rs143440974, rs2296651, rs4646287, rs80044501, rs12882299, rs7152290, rs56177148, rs76192277, rs72725773, and rs10134740. P values, ORs and its 95% CIs of each haplotype were calculated as described in the Methods.

## Sheet: Suppl Tab 4
Supplementary Table 4. Stratification analysis for genotyped and imputed SNPs by sex and age at diagnosis in the Sample Set 1.
SNPs	Chr	Positiona	Alleleb	Age, years																	Sex
				<= 43								> 43									Male								Female
				Casesc	Controlsc	Additive model		Dominant model		Recessive model		Casesc	Controlsc	Additive model		Dominant model		Recessive model			Casesc	Controlsc	Additive model		Dominant model		Recessive model		Casesc	Controlsc	Additive model		Dominant model		Recessive model
						OR (95% CI)	P	OR (95% CI)	P	OR (95% CI)	P			OR (95% CI)	P	OR (95% CI)	P	OR (95% CI)	P				OR (95% CI)	P	OR (95% CI)	P	OR (95% CI)	P			OR (95% CI)	P	OR (95% CI)	P	OR (95% CI)	P
rs11629054	14	70206417	G	36/259/576	25/220/448	0.97 (0.81-1.16)	0.74	0.94 (0.76-1.16)	0.54	1.15 (0.68-1.94)	0.6	16/124/273	14/122/230	0.9 (0.7-1.16)	0.42	0.86 (0.64-1.16)	0.33	1.02 (0.49-2.12)	0.95		34/242/519	19/208/419	1.03 (0.85-1.24)	0.76	0.98 (0.79-1.22)	0.87	1.48 (0.83-2.61)	0.18	18/141/330	20/134/259	0.83 (0.66-1.05)	0.11	0.81 (0.61-1.06)	0.13	0.75 (0.39-1.44)	0.38
rs55987626	14	70206808	A	36/255/580	20/214/459	1.03 (0.86-1.23)	0.76	0.98 (0.8-1.22)	0.88	1.45 (0.83-2.53)	0.19	13/121/279	12/117/237	0.91 (0.7-1.17)	0.45	0.88 (0.65-1.19)	0.41	0.96 (0.43-2.13)	0.92		31/235/529	18/195/433	1.06 (0.87-1.28)	0.58	1.02 (0.82-1.27)	0.84	1.42 (0.79-2.56)	0.25	18/141/330	14/136/263	0.89 (0.7-1.13)	0.33	0.84 (0.64-1.11)	0.22	1.08 (0.53-2.2)	0.83
rs10143223	14	70207003	C	38/264/569	25/223/445	0.99 (0.83-1.18)	0.9	0.95 (0.77-1.17)	0.65	1.22 (0.73-2.04)	0.45	16/129/268	16/122/228	0.91 (0.71-1.16)	0.44	0.89 (0.66-1.19)	0.44	0.89 (0.44-1.8)	0.74		34/251/510	20/209/417	1.05 (0.87-1.27)	0.59	1.02 (0.82-1.26)	0.88	1.4 (0.8-2.46)	0.24	20/142/327	21/136/256	0.83 (0.66-1.05)	0.12	0.8 (0.61-1.06)	0.12	0.79 (0.42-1.49)	0.47
rs56140822	14	70207069	T	34/250/587	20/211/462	1.01 (0.84-1.21)	0.92	0.97 (0.78-1.2)	0.76	1.37 (0.78-2.4)	0.28	13/115/285	11/115/240	0.89 (0.69-1.16)	0.4	0.86 (0.63-1.16)	0.31	1.05 (0.46-2.38)	0.91		31/225/539	17/194/435	1.03 (0.85-1.24)	0.78	0.98 (0.78-1.22)	0.85	1.5 (0.82-2.74)	0.18	16/140/333	14/132/267	0.88 (0.7-1.12)	0.32	0.85 (0.65-1.13)	0.26	0.96 (0.46-1.99)	0.91
rs8014236	14	70208477	C	38/264/569	25/222/446	0.99 (0.83-1.19)	0.94	0.96 (0.78-1.18)	0.69	1.22 (0.73-2.04)	0.45	16/129/268	16/122/228	0.91 (0.71-1.16)	0.44	0.89 (0.66-1.19)	0.44	0.89 (0.44-1.8)	0.74		34/251/510	20/208/418	1.06 (0.88-1.27)	0.56	1.02 (0.82-1.27)	0.83	1.4 (0.8-2.46)	0.24	20/142/327	21/136/256	0.83 (0.66-1.05)	0.12	0.8 (0.61-1.06)	0.12	0.79 (0.42-1.49)	0.47
rs28847646	14	70208689	T	36/255/580	20/214/459	1.03 (0.86-1.23)	0.76	0.98 (0.8-1.22)	0.88	1.45 (0.83-2.53)	0.19	13/121/279	12/117/237	0.91 (0.7-1.17)	0.45	0.88 (0.65-1.19)	0.41	0.96 (0.43-2.13)	0.92		31/235/529	18/195/433	1.06 (0.87-1.28)	0.58	1.02 (0.82-1.27)	0.84	1.42 (0.79-2.56)	0.25	18/141/330	14/136/263	0.89 (0.7-1.13)	0.33	0.84 (0.64-1.11)	0.22	1.08 (0.53-2.2)	0.83
chr14:70208866:I	14	70208866	GT	36/255/580	20/214/459	1.03 (0.86-1.23)	0.76	0.98 (0.8-1.22)	0.88	1.45 (0.83-2.53)	0.19	13/121/279	12/117/237	0.91 (0.7-1.17)	0.45	0.88 (0.65-1.19)	0.41	0.96 (0.43-2.13)	0.92		31/235/529	18/195/433	1.06 (0.87-1.28)	0.58	1.02 (0.82-1.27)	0.84	1.42 (0.79-2.56)	0.25	18/141/330	14/136/263	0.89 (0.7-1.13)	0.33	0.84 (0.64-1.11)	0.22	1.08 (0.53-2.2)	0.83
rs6573906	14	70209912	T	4/122/733	6/109/572	0.84 (0.65-1.1)	0.2	0.85 (0.65-1.12)	0.25	0.53 (0.15-1.9)	0.33	4/78/327	1/58/304	1.32 (0.92-1.87)	0.13	1.29 (0.89-1.87)	0.17	3.46 (0.38-31.14)	0.27		6/114/664	6/89/546	1.02 (0.78-1.34)	0.88	1.04 (0.78-1.39)	0.8	0.82 (0.26-2.54)	0.73	2/86/396	1/78/330	0.95 (0.68-1.31)	0.74	0.93 (0.67-1.31)	0.69	1.64 (0.15-18.2)	0.69
rs140601675	14	70210073	G	37/246/534	20/211/428	1.04 (0.86-1.24)	0.71	0.98 (0.79-1.22)	0.87	1.52 (0.87-2.64)	0.14	10/118/262	12/114/225	0.87 (0.67-1.14)	0.32	0.87 (0.64-1.18)	0.38	0.74 (0.32-1.75)	0.5		29/232/492	18/191/406	1.06 (0.87-1.28)	0.59	1.03 (0.82-1.29)	0.79	1.33 (0.73-2.42)	0.35	18/132/304	14/134/247	0.88 (0.69-1.12)	0.29	0.82 (0.62-1.09)	0.17	1.11 (0.54-2.26)	0.77
rs142998372	14	70210648	G	36/255/580	20/214/459	1.03 (0.86-1.23)	0.76	0.98 (0.8-1.22)	0.88	1.45 (0.83-2.53)	0.19	13/121/279	12/117/237	0.91 (0.7-1.17)	0.45	0.88 (0.65-1.19)	0.41	0.96 (0.43-2.13)	0.92		31/235/529	18/195/433	1.06 (0.87-1.28)	0.58	1.02 (0.82-1.27)	0.84	1.42 (0.79-2.56)	0.25	18/141/330	14/136/263	0.89 (0.7-1.13)	0.33	0.84 (0.64-1.11)	0.22	1.08 (0.53-2.2)	0.83
rs2877595	14	70211300	G	21/235/615	18/201/474	0.91 (0.76-1.11)	0.36	0.9 (0.72-1.12)	0.34	0.93 (0.49-1.75)	0.81	14/136/263	3/116/247	1.26 (0.96-1.66)	0.09	1.19 (0.88-1.6)	0.26	4.2 (1.2-14.72)	0.03		23/220/552	13/184/449	1.04 (0.85-1.26)	0.73	1 (0.8-1.26)	0.98	1.45 (0.73-2.89)	0.29	12/151/326	8/133/272	0.99 (0.77-1.28)	0.96	0.97 (0.74-1.28)	0.83	1.26 (0.51-3.11)	0.62
rs10142686	14	70212454	C	36/250/585	20/211/462	1.03 (0.85-1.23)	0.79	0.98 (0.79-1.21)	0.83	1.45 (0.83-2.53)	0.19	13/121/279	12/116/238	0.91 (0.71-1.18)	0.49	0.89 (0.66-1.2)	0.45	0.96 (0.43-2.13)	0.92		31/233/531	18/193/435	1.06 (0.87-1.28)	0.57	1.03 (0.82-1.28)	0.83	1.42 (0.79-2.56)	0.25	18/138/333	14/134/265	0.88 (0.7-1.12)	0.31	0.84 (0.63-1.1)	0.21	1.08 (0.53-2.2)	0.83
rs8010836	14	70213228	T	36/250/585	20/211/462	1.03 (0.85-1.23)	0.79	0.98 (0.79-1.21)	0.83	1.45 (0.83-2.53)	0.19	13/121/279	12/116/238	0.91 (0.71-1.18)	0.49	0.89 (0.66-1.2)	0.45	0.96 (0.43-2.13)	0.92		31/233/531	18/193/435	1.06 (0.87-1.28)	0.57	1.03 (0.82-1.28)	0.83	1.42 (0.79-2.56)	0.25	18/138/333	14/134/265	0.88 (0.7-1.12)	0.31	0.84 (0.63-1.1)	0.21	1.08 (0.53-2.2)	0.83
rs11622580	14	70213695	C	38/259/574	25/219/449	0.99 (0.83-1.18)	0.9	0.95 (0.77-1.17)	0.65	1.22 (0.73-2.04)	0.45	16/129/268	16/121/229	0.91 (0.71-1.17)	0.48	0.9 (0.67-1.21)	0.48	0.89 (0.44-1.8)	0.74		34/249/512	20/206/420	1.06 (0.88-1.28)	0.55	1.03 (0.83-1.28)	0.81	1.4 (0.8-2.46)	0.24	20/139/330	21/134/258	0.83 (0.66-1.04)	0.11	0.8 (0.61-1.05)	0.11	0.79 (0.42-1.49)	0.47
rs28404963	14	70214453	C	36/250/585	20/211/462	1.03 (0.85-1.23)	0.79	0.98 (0.79-1.21)	0.83	1.45 (0.83-2.53)	0.19	13/121/279	12/116/238	0.91 (0.71-1.18)	0.49	0.89 (0.66-1.2)	0.45	0.96 (0.43-2.13)	0.92		31/233/531	18/193/435	1.06 (0.87-1.28)	0.57	1.03 (0.82-1.28)	0.83	1.42 (0.79-2.56)	0.25	18/138/333	14/134/265	0.88 (0.7-1.12)	0.31	0.84 (0.63-1.1)	0.21	1.08 (0.53-2.2)	0.83
rs7161476	14	70215008	G	36/250/585	20/211/462	1.03 (0.85-1.23)	0.79	0.98 (0.79-1.21)	0.83	1.45 (0.83-2.53)	0.19	13/121/279	12/116/238	0.91 (0.71-1.18)	0.49	0.89 (0.66-1.2)	0.45	0.96 (0.43-2.13)	0.92		31/233/531	18/193/435	1.06 (0.87-1.28)	0.57	1.03 (0.82-1.28)	0.83	1.42 (0.79-2.56)	0.25	18/138/333	14/134/265	0.88 (0.7-1.12)	0.31	0.84 (0.63-1.1)	0.21	1.08 (0.53-2.2)	0.83
rs7160953	14	70215479	C	36/250/585	20/211/462	1.03 (0.85-1.23)	0.79	0.98 (0.79-1.21)	0.83	1.45 (0.83-2.53)	0.19	13/121/279	12/116/238	0.91 (0.71-1.18)	0.49	0.89 (0.66-1.2)	0.45	0.96 (0.43-2.13)	0.92		31/233/531	18/193/435	1.06 (0.87-1.28)	0.57	1.03 (0.82-1.28)	0.83	1.42 (0.79-2.56)	0.25	18/138/333	14/134/265	0.88 (0.7-1.12)	0.31	0.84 (0.63-1.1)	0.21	1.08 (0.53-2.2)	0.83
rs72725718	14	70215730	T	36/250/585	20/211/462	1.03 (0.85-1.23)	0.79	0.98 (0.79-1.21)	0.83	1.45 (0.83-2.53)	0.19	13/121/279	12/116/238	0.91 (0.71-1.18)	0.49	0.89 (0.66-1.2)	0.45	0.96 (0.43-2.13)	0.92		31/233/531	18/193/435	1.06 (0.87-1.28)	0.57	1.03 (0.82-1.28)	0.83	1.42 (0.79-2.56)	0.25	18/138/333	14/134/265	0.88 (0.7-1.12)	0.31	0.84 (0.63-1.1)	0.21	1.08 (0.53-2.2)	0.83
rs59172911	14	70215736	A	34/245/592	20/208/465	1.01 (0.84-1.21)	0.96	0.96 (0.78-1.19)	0.71	1.37 (0.78-2.4)	0.28	13/116/284	11/114/241	0.91 (0.7-1.18)	0.47	0.88 (0.65-1.18)	0.38	1.05 (0.46-2.38)	0.91		31/224/540	17/192/437	1.03 (0.85-1.25)	0.73	0.99 (0.79-1.23)	0.91	1.5 (0.82-2.74)	0.18	16/137/336	14/130/269	0.88 (0.69-1.12)	0.3	0.85 (0.64-1.12)	0.25	0.96 (0.46-1.99)	0.91
rs4902752	14	70216249	C	34/245/592	20/208/465	1.01 (0.84-1.21)	0.96	0.96 (0.78-1.19)	0.71	1.37 (0.78-2.4)	0.28	13/116/284	11/114/241	0.91 (0.7-1.18)	0.47	0.88 (0.65-1.18)	0.38	1.05 (0.46-2.38)	0.91		31/224/540	17/192/437	1.03 (0.85-1.25)	0.73	0.99 (0.79-1.23)	0.91	1.5 (0.82-2.74)	0.18	16/137/336	14/130/269	0.88 (0.69-1.12)	0.3	0.85 (0.64-1.12)	0.25	0.96 (0.46-1.99)	0.91
rs4902753	14	70216364	C	36/250/585	20/211/462	1.03 (0.85-1.23)	0.79	0.98 (0.79-1.21)	0.83	1.45 (0.83-2.53)	0.19	13/121/279	12/116/238	0.91 (0.71-1.18)	0.49	0.89 (0.66-1.2)	0.45	0.96 (0.43-2.13)	0.92		31/233/531	18/193/435	1.06 (0.87-1.28)	0.57	1.03 (0.82-1.28)	0.83	1.42 (0.79-2.56)	0.25	18/138/333	14/134/265	0.88 (0.7-1.12)	0.31	0.84 (0.63-1.1)	0.21	1.08 (0.53-2.2)	0.83
chr14:70217953:D	14	70217953	T	34/245/592	20/208/465	1.01 (0.84-1.21)	0.96	0.96 (0.78-1.19)	0.71	1.37 (0.78-2.4)	0.28	13/116/284	11/114/241	0.91 (0.7-1.18)	0.47	0.88 (0.65-1.18)	0.38	1.05 (0.46-2.38)	0.91		31/224/540	17/192/437	1.03 (0.85-1.25)	0.73	0.99 (0.79-1.23)	0.91	1.5 (0.82-2.74)	0.18	16/137/336	14/130/269	0.88 (0.69-1.12)	0.3	0.85 (0.64-1.12)	0.25	0.96 (0.46-1.99)	0.91
rs80228427	14	70218059	G	36/250/585	20/211/462	1.03 (0.85-1.23)	0.79	0.98 (0.79-1.21)	0.83	1.45 (0.83-2.53)	0.19	13/121/279	12/116/238	0.91 (0.71-1.18)	0.49	0.89 (0.66-1.2)	0.45	0.96 (0.43-2.13)	0.92		31/233/531	18/193/435	1.06 (0.87-1.28)	0.57	1.03 (0.82-1.28)	0.83	1.42 (0.79-2.56)	0.25	18/138/333	14/134/265	0.88 (0.7-1.12)	0.31	0.84 (0.63-1.1)	0.21	1.08 (0.53-2.2)	0.83
rs140533737	14	70218176	T	37/250/575	23/216/453	0.99 (0.83-1.19)	0.92	0.95 (0.77-1.17)	0.6	1.3 (0.77-2.21)	0.33	14/123/271	15/120/230	0.88 (0.68-1.13)	0.31	0.86 (0.64-1.15)	0.31	0.84 (0.4-1.76)	0.64		31/238/519	18/204/424	1.03 (0.85-1.25)	0.75	0.99 (0.8-1.23)	0.93	1.43 (0.79-2.58)	0.24	20/135/327	20/132/259	0.84 (0.67-1.06)	0.14	0.8 (0.61-1.06)	0.12	0.84 (0.45-1.59)	0.6
rs4899311	14	70218776	A	36/250/585	20/211/462	1.03 (0.85-1.23)	0.79	0.98 (0.79-1.21)	0.83	1.45 (0.83-2.53)	0.19	13/121/279	12/116/238	0.91 (0.71-1.18)	0.49	0.89 (0.66-1.2)	0.45	0.96 (0.43-2.13)	0.92		31/233/531	18/193/435	1.06 (0.87-1.28)	0.57	1.03 (0.82-1.28)	0.83	1.42 (0.79-2.56)	0.25	18/138/333	14/134/265	0.88 (0.7-1.12)	0.31	0.84 (0.63-1.1)	0.21	1.08 (0.53-2.2)	0.83
rs7142868	14	70219142	C	37/259/575	24/221/448	0.98 (0.82-1.17)	0.83	0.94 (0.76-1.16)	0.57	1.23 (0.73-2.08)	0.43	15/126/272	15/121/230	0.89 (0.7-1.15)	0.38	0.87 (0.65-1.17)	0.37	0.89 (0.43-1.85)	0.75		32/246/517	18/208/420	1.04 (0.86-1.26)	0.68	1 (0.8-1.24)	1	1.46 (0.81-2.63)	0.2	20/139/330	21/134/258	0.83 (0.66-1.04)	0.11	0.8 (0.61-1.05)	0.11	0.79 (0.42-1.48)	0.46
rs11625932	14	70219842	C	34/245/592	20/208/465	1.01 (0.84-1.21)	0.96	0.96 (0.78-1.19)	0.71	1.37 (0.78-2.4)	0.28	13/116/284	11/114/241	0.91 (0.7-1.18)	0.47	0.88 (0.65-1.18)	0.38	1.05 (0.46-2.38)	0.91		31/224/540	17/192/437	1.03 (0.85-1.25)	0.73	0.99 (0.79-1.23)	0.91	1.5 (0.82-2.74)	0.18	16/137/336	14/130/269	0.88 (0.69-1.12)	0.3	0.85 (0.64-1.12)	0.25	0.96 (0.46-1.99)	0.91
rs10151895	14	70220919	C	34/245/592	20/208/465	1.01 (0.84-1.21)	0.96	0.96 (0.78-1.19)	0.71	1.37 (0.78-2.4)	0.28	13/116/284	11/114/241	0.91 (0.7-1.18)	0.47	0.88 (0.65-1.18)	0.38	1.05 (0.46-2.38)	0.91		31/224/540	17/192/437	1.03 (0.85-1.25)	0.73	0.99 (0.79-1.23)	0.91	1.5 (0.82-2.74)	0.18	16/137/336	14/130/269	0.88 (0.69-1.12)	0.3	0.85 (0.64-1.12)	0.25	0.96 (0.46-1.99)	0.91
rs11625731	14	70221010	A	38/259/574	25/219/449	0.99 (0.83-1.18)	0.9	0.95 (0.77-1.17)	0.65	1.22 (0.73-2.04)	0.45	16/129/268	16/121/229	0.91 (0.71-1.17)	0.48	0.9 (0.67-1.21)	0.48	0.89 (0.44-1.8)	0.74		34/249/512	20/206/420	1.06 (0.88-1.28)	0.55	1.03 (0.83-1.28)	0.81	1.4 (0.8-2.46)	0.24	20/139/330	21/134/258	0.83 (0.66-1.04)	0.11	0.8 (0.61-1.05)	0.11	0.79 (0.42-1.49)	0.47
rs191088823	14	70221855	A	34/241/596	20/207/466	0.99 (0.83-1.19)	0.95	0.95 (0.76-1.17)	0.62	1.37 (0.78-2.4)	0.28	13/115/285	11/112/243	0.92 (0.71-1.19)	0.52	0.89 (0.66-1.2)	0.43	1.05 (0.46-2.38)	0.91		31/220/544	17/191/438	1.02 (0.84-1.24)	0.82	0.97 (0.78-1.21)	0.8	1.5 (0.82-2.74)	0.18	16/136/337	14/128/271	0.89 (0.7-1.13)	0.34	0.86 (0.65-1.14)	0.28	0.96 (0.46-1.99)	0.91
rs56074637	14	70222722	G	37/250/584	23/216/454	0.98 (0.82-1.17)	0.83	0.93 (0.76-1.15)	0.52	1.29 (0.76-2.19)	0.35	15/126/272	15/119/232	0.91 (0.71-1.17)	0.46	0.9 (0.67-1.2)	0.46	0.89 (0.43-1.85)	0.75		32/239/524	18/203/425	1.04 (0.86-1.25)	0.7	0.99 (0.8-1.24)	0.96	1.46 (0.81-2.63)	0.2	20/137/332	20/132/261	0.84 (0.67-1.06)	0.15	0.81 (0.61-1.07)	0.13	0.83 (0.44-1.57)	0.57
rs1953400	14	70223333	A	36/246/589	20/210/463	1.01 (0.85-1.22)	0.88	0.96 (0.78-1.19)	0.73	1.45 (0.83-2.53)	0.19	13/120/280	12/114/240	0.92 (0.71-1.2)	0.54	0.9 (0.67-1.22)	0.51	0.96 (0.43-2.13)	0.92		31/229/535	18/192/436	1.05 (0.86-1.26)	0.65	1.01 (0.81-1.26)	0.94	1.42 (0.79-2.56)	0.25	18/137/334	14/132/267	0.89 (0.7-1.13)	0.35	0.85 (0.64-1.12)	0.24	1.08 (0.53-2.2)	0.83
rs1953399	14	70223570	T	0/23/848	0/21/672	0.87 (0.48-1.58)	0.65	0.87 (0.48-1.58)	0.65	NA (NA-NA)	NA	0/10/403	0/15/351	0.59 (0.26-1.33)	0.2	0.59 (0.26-1.33)	0.2	NA (NA-NA)	NA		0/22/773	0/19/627	0.94 (0.5-1.75)	0.85	0.94 (0.5-1.75)	0.85	NA (NA-NA)	NA	0/11/478	0/17/396	0.55 (0.25-1.18)	0.13	0.55 (0.25-1.18)	0.13	NA (NA-NA)	NA
rs57492222	14	70223987	A	34/240/597	20/207/466	0.99 (0.83-1.19)	0.92	0.94 (0.76-1.17)	0.58	1.37 (0.78-2.4)	0.28	13/115/285	11/112/243	0.92 (0.71-1.19)	0.52	0.89 (0.66-1.2)	0.43	1.05 (0.46-2.38)	0.91		31/220/544	17/191/438	1.02 (0.84-1.24)	0.82	0.97 (0.78-1.21)	0.8	1.5 (0.82-2.74)	0.18	16/135/338	14/128/271	0.88 (0.69-1.12)	0.31	0.85 (0.64-1.13)	0.26	0.96 (0.46-1.99)	0.91
rs72725724	14	70226387	T	37/250/584	23/216/454	0.98 (0.82-1.17)	0.83	0.93 (0.76-1.15)	0.52	1.29 (0.76-2.19)	0.35	15/125/273	15/119/232	0.9 (0.7-1.16)	0.43	0.89 (0.66-1.19)	0.42	0.89 (0.43-1.85)	0.75		32/238/525	18/203/425	1.03 (0.86-1.25)	0.73	0.99 (0.79-1.23)	0.92	1.46 (0.81-2.63)	0.2	20/137/332	20/132/261	0.84 (0.67-1.06)	0.15	0.81 (0.61-1.07)	0.13	0.83 (0.44-1.57)	0.57
rs7153985	14	70226487	C	34/240/597	20/207/466	0.99 (0.83-1.19)	0.92	0.94 (0.76-1.17)	0.58	1.37 (0.78-2.4)	0.28	13/115/285	11/112/243	0.92 (0.71-1.19)	0.52	0.89 (0.66-1.2)	0.43	1.05 (0.46-2.38)	0.91		31/220/544	17/191/438	1.02 (0.84-1.24)	0.82	0.97 (0.78-1.21)	0.8	1.5 (0.82-2.74)	0.18	16/135/338	14/128/271	0.88 (0.69-1.12)	0.31	0.85 (0.64-1.13)	0.26	0.96 (0.46-1.99)	0.91
rs1295829	14	70228271	C	34/240/597	20/207/466	0.99 (0.83-1.19)	0.92	0.94 (0.76-1.17)	0.58	1.37 (0.78-2.4)	0.28	13/115/285	11/112/243	0.92 (0.71-1.19)	0.52	0.89 (0.66-1.2)	0.43	1.05 (0.46-2.38)	0.91		31/220/544	17/191/438	1.02 (0.84-1.24)	0.82	0.97 (0.78-1.21)	0.8	1.5 (0.82-2.74)	0.18	16/135/338	14/128/271	0.88 (0.69-1.12)	0.31	0.85 (0.64-1.13)	0.26	0.96 (0.46-1.99)	0.91
rs2148503	14	70229196	C	22/235/610	19/193/480	0.96 (0.79-1.16)	0.65	0.95 (0.77-1.19)	0.67	0.92 (0.5-1.72)	0.8	12/136/263	2/110/251	1.34 (1.01-1.76)	0.04	1.27 (0.94-1.71)	0.12	5.37 (1.19-24.17)	0.03		23/221/549	13/177/454	1.08 (0.89-1.32)	0.44	1.06 (0.85-1.33)	0.61	1.45 (0.73-2.89)	0.29	11/150/324	8/126/277	1.04 (0.81-1.34)	0.78	1.03 (0.78-1.37)	0.82	1.15 (0.46-2.89)	0.76
rs140133659	14	70230457	T	34/240/597	20/207/466	0.99 (0.83-1.19)	0.92	0.94 (0.76-1.17)	0.58	1.37 (0.78-2.4)	0.28	13/115/285	11/112/243	0.92 (0.71-1.19)	0.52	0.89 (0.66-1.2)	0.43	1.05 (0.46-2.38)	0.91		31/220/544	17/191/438	1.02 (0.84-1.24)	0.82	0.97 (0.78-1.21)	0.8	1.5 (0.82-2.74)	0.18	16/135/338	14/128/271	0.88 (0.69-1.12)	0.31	0.85 (0.64-1.13)	0.26	0.96 (0.46-1.99)	0.91
rs4899313	14	70230771	A	36/247/588	20/210/463	1.02 (0.85-1.22)	0.85	0.97 (0.78-1.2)	0.77	1.45 (0.83-2.53)	0.19	13/120/280	12/114/240	0.92 (0.71-1.2)	0.54	0.9 (0.67-1.22)	0.51	0.96 (0.43-2.13)	0.92		31/230/534	18/192/436	1.05 (0.87-1.27)	0.62	1.02 (0.81-1.27)	0.9	1.42 (0.79-2.56)	0.25	18/137/334	14/132/267	0.89 (0.7-1.13)	0.35	0.85 (0.64-1.12)	0.24	1.08 (0.53-2.2)	0.83
rs4902755	14	70231565	G	186/430/255	152/342/199	0.98 (0.85-1.12)	0.74	0.97 (0.78-1.21)	0.8	0.96 (0.76-1.23)	0.77	101/210/102	76/200/90	1.08 (0.88-1.33)	0.45	1 (0.72-1.39)	0.98	1.24 (0.88-1.73)	0.22		168/404/223	131/317/198	1.07 (0.92-1.24)	0.36	1.13 (0.9-1.42)	0.28	1.05 (0.81-1.36)	0.69	119/236/134	97/225/91	0.91 (0.76-1.1)	0.34	0.75 (0.55-1.02)	0.07	1.04 (0.77-1.42)	0.79
rs60442313	14	70231753	G	37/250/584	23/216/454	0.98 (0.82-1.17)	0.83	0.93 (0.76-1.15)	0.52	1.29 (0.76-2.19)	0.35	15/125/273	15/119/232	0.9 (0.7-1.16)	0.43	0.89 (0.66-1.19)	0.42	0.89 (0.43-1.85)	0.75		32/238/525	18/203/425	1.03 (0.86-1.25)	0.73	0.99 (0.79-1.23)	0.92	1.46 (0.81-2.63)	0.2	20/137/332	20/132/261	0.84 (0.67-1.06)	0.15	0.81 (0.61-1.07)	0.13	0.83 (0.44-1.57)	0.57
rs3809399	14	70233632	T	34/239/598	20/207/466	0.99 (0.82-1.18)	0.88	0.94 (0.76-1.16)	0.55	1.37 (0.78-2.4)	0.28	13/115/285	11/112/243	0.92 (0.71-1.19)	0.52	0.89 (0.66-1.2)	0.43	1.05 (0.46-2.38)	0.91		31/220/544	17/191/438	1.02 (0.84-1.24)	0.82	0.97 (0.78-1.21)	0.8	1.5 (0.82-2.74)	0.18	16/134/339	14/128/271	0.88 (0.69-1.12)	0.28	0.84 (0.64-1.11)	0.23	0.96 (0.46-1.99)	0.91
rs3104	14	70235741	A	36/245/590	20/210/463	1.01 (0.84-1.21)	0.91	0.96 (0.77-1.19)	0.69	1.45 (0.83-2.53)	0.19	13/120/280	12/114/240	0.92 (0.71-1.2)	0.54	0.9 (0.67-1.22)	0.51	0.96 (0.43-2.13)	0.92		31/229/535	18/192/436	1.05 (0.86-1.26)	0.65	1.01 (0.81-1.26)	0.94	1.42 (0.79-2.56)	0.25	18/136/335	14/132/267	0.89 (0.7-1.12)	0.32	0.84 (0.63-1.11)	0.21	1.08 (0.53-2.2)	0.83
rs6573908	14	70238964	C	37/249/585	23/216/454	0.98 (0.82-1.17)	0.8	0.93 (0.75-1.15)	0.49	1.29 (0.76-2.19)	0.35	15/125/273	15/119/232	0.9 (0.7-1.16)	0.43	0.89 (0.66-1.19)	0.42	0.89 (0.43-1.85)	0.75		32/238/525	18/203/425	1.03 (0.86-1.25)	0.73	0.99 (0.79-1.23)	0.92	1.46 (0.81-2.63)	0.2	20/136/333	20/132/261	0.84 (0.67-1.06)	0.13	0.8 (0.61-1.06)	0.12	0.83 (0.44-1.57)	0.57
rs140704717	14	70239153	T	37/254/580	24/220/449	0.97 (0.81-1.16)	0.72	0.92 (0.75-1.14)	0.46	1.23 (0.73-2.08)	0.43	15/125/273	15/119/232	0.9 (0.7-1.16)	0.43	0.89 (0.66-1.19)	0.42	0.89 (0.43-1.85)	0.75		32/242/521	18/207/421	1.03 (0.85-1.24)	0.76	0.98 (0.79-1.22)	0.89	1.46 (0.81-2.63)	0.2	20/137/332	21/132/260	0.83 (0.66-1.05)	0.12	0.8 (0.61-1.06)	0.11	0.79 (0.42-1.48)	0.46
rs8013598	14	70240123	G	34/239/598	20/207/466	0.99 (0.82-1.18)	0.88	0.94 (0.76-1.16)	0.55	1.37 (0.78-2.4)	0.28	13/115/285	11/112/243	0.92 (0.71-1.19)	0.52	0.89 (0.66-1.2)	0.43	1.05 (0.46-2.38)	0.91		31/220/544	17/191/438	1.02 (0.84-1.24)	0.82	0.97 (0.78-1.21)	0.8	1.5 (0.82-2.74)	0.18	16/134/339	14/128/271	0.88 (0.69-1.12)	0.28	0.84 (0.64-1.11)	0.23	0.96 (0.46-1.99)	0.91
rs2148505	14	70240985	C	37/249/585	23/216/454	0.98 (0.82-1.17)	0.8	0.93 (0.75-1.15)	0.49	1.29 (0.76-2.19)	0.35	15/125/273	15/119/232	0.9 (0.7-1.16)	0.43	0.89 (0.66-1.19)	0.42	0.89 (0.43-1.85)	0.75		32/238/525	18/203/425	1.03 (0.86-1.25)	0.73	0.99 (0.79-1.23)	0.92	1.46 (0.81-2.63)	0.2	20/136/333	20/132/261	0.84 (0.67-1.06)	0.13	0.8 (0.61-1.06)	0.12	0.83 (0.44-1.57)	0.57
rs4646297	14	70241993	T	38/254/579	25/217/451	0.98 (0.82-1.17)	0.82	0.94 (0.76-1.16)	0.56	1.22 (0.73-2.04)	0.45	16/128/269	16/119/231	0.92 (0.72-1.18)	0.53	0.91 (0.68-1.22)	0.54	0.89 (0.44-1.8)	0.74		34/245/516	20/204/422	1.05 (0.87-1.27)	0.59	1.02 (0.82-1.27)	0.87	1.4 (0.8-2.46)	0.24	20/137/332	21/132/260	0.83 (0.66-1.05)	0.12	0.8 (0.61-1.06)	0.11	0.79 (0.42-1.49)	0.47
rs4646296	14	70243505	G	1/47/823	1/41/651	0.9 (0.6-1.36)	0.63	0.9 (0.59-1.38)	0.63	0.78 (0.05-12.49)	0.86	2/34/377	0/23/343	1.47 (0.87-2.49)	0.15	1.43 (0.83-2.46)	0.2	1352000000 (0-inf)	1		2/51/742	0/30/616	1.5 (0.96-2.34)	0.08	1.47 (0.92-2.32)	0.1	1309000000 (0-inf)	1	1/30/458	1/34/378	0.75 (0.46-1.21)	0.24	0.73 (0.44-1.21)	0.23	0.81 (0.05-13)	0.88
chr14:70244356:D	14	70244356	A	38/261/572	26/222/445	0.97 (0.82-1.16)	0.77	0.94 (0.76-1.16)	0.55	1.17 (0.7-1.94)	0.55	17/128/268	16/120/230	0.93 (0.73-1.19)	0.56	0.91 (0.68-1.22)	0.53	0.94 (0.47-1.9)	0.87		35/249/511	20/210/416	1.05 (0.87-1.26)	0.63	1.01 (0.81-1.25)	0.96	1.44 (0.82-2.52)	0.2	20/140/329	22/132/259	0.84 (0.67-1.05)	0.12	0.81 (0.62-1.07)	0.14	0.75 (0.4-1.4)	0.37
rs55724465	14	70246412	A	38/254/579	25/217/451	0.98 (0.82-1.17)	0.82	0.94 (0.76-1.16)	0.56	1.22 (0.73-2.04)	0.45	16/128/269	16/119/231	0.92 (0.72-1.18)	0.53	0.91 (0.68-1.22)	0.54	0.89 (0.44-1.8)	0.74		34/245/516	20/204/422	1.05 (0.87-1.27)	0.59	1.02 (0.82-1.27)	0.87	1.4 (0.8-2.46)	0.24	20/137/332	21/132/260	0.83 (0.66-1.05)	0.12	0.8 (0.61-1.06)	0.11	0.79 (0.42-1.49)	0.47
chr14:70246552:I	14	70246552	TATGAA	36/250/585	23/215/455	0.98 (0.82-1.17)	0.8	0.93 (0.76-1.15)	0.53	1.25 (0.74-2.14)	0.41	15/125/273	15/119/232	0.9 (0.7-1.16)	0.43	0.89 (0.66-1.19)	0.42	0.89 (0.43-1.85)	0.75		32/238/525	18/202/426	1.04 (0.86-1.25)	0.69	1 (0.8-1.24)	0.97	1.46 (0.81-2.63)	0.2	19/137/333	20/132/261	0.83 (0.66-1.05)	0.12	0.8 (0.61-1.06)	0.12	0.79 (0.42-1.5)	0.47
rs28437822	14	70246718	G	2/46/806	2/39/642	0.93 (0.62-1.39)	0.71	0.93 (0.6-1.43)	0.73	0.79 (0.11-5.64)	0.82	2/34/373	0/22/338	1.53 (0.9-2.6)	0.12	1.48 (0.86-2.57)	0.16	1354000000 (0-inf)	1		3/50/727	1/29/611	1.47 (0.95-2.26)	0.08	1.48 (0.94-2.35)	0.09	2.46 (0.25-23.69)	0.44	1/30/452	1/32/369	0.78 (0.48-1.27)	0.32	0.77 (0.46-1.28)	0.31	0.8 (0.05-12.79)	0.87
chr14:70247103:I	14	70247103	TAACA	12/193/666	13/154/526	0.95 (0.77-1.18)	0.65	0.97 (0.77-1.22)	0.78	0.73 (0.33-1.61)	0.44	11/117/285	2/99/265	1.25 (0.94-1.66)	0.13	1.18 (0.87-1.61)	0.3	4.81 (1.06-21.87)	0.04		16/181/598	12/140/494	1.06 (0.86-1.32)	0.59	1.07 (0.84-1.37)	0.59	1.08 (0.51-2.31)	0.83	7/129/353	3/113/297	1.02 (0.78-1.35)	0.87	0.99 (0.74-1.33)	0.96	1.92 (0.49-7.5)	0.35
chr14:70247104:I	14	70247104	AACAC	21/238/612	20/197/476	0.93 (0.77-1.12)	0.44	0.93 (0.75-1.15)	0.49	0.83 (0.45-1.55)	0.56	15/135/263	3/117/246	1.26 (0.96-1.65)	0.09	1.17 (0.87-1.58)	0.29	4.5 (1.29-15.66)	0.02		24/221/550	15/181/450	1.04 (0.86-1.27)	0.68	1.02 (0.82-1.28)	0.85	1.31 (0.68-2.52)	0.42	12/152/325	8/133/272	1 (0.78-1.29)	0.99	0.98 (0.74-1.29)	0.88	1.26 (0.51-3.11)	0.62
rs3784152	14	70247768	A	1/174/683	3/133/547	1.01 (0.79-1.29)	0.94	1.03 (0.8-1.32)	0.82	0.26 (0.03-2.55)	0.25	0/77/335	5/68/285	0.83 (0.59-1.16)	0.27	0.89 (0.62-1.27)	0.52	0 (0-inf)	1		0/155/633	8/122/504	0.89 (0.69-1.14)	0.34	0.95 (0.73-1.23)	0.69	0 (0-inf)	1	1/96/385	0/79/328	1.06 (0.76-1.47)	0.75	1.04 (0.75-1.45)	0.81	1264000000 (0-inf)	1
rs3784153	14	70247782	G	34/239/598	20/207/466	0.99 (0.82-1.18)	0.88	0.94 (0.76-1.16)	0.55	1.37 (0.78-2.4)	0.28	13/115/285	11/112/243	0.92 (0.71-1.19)	0.52	0.89 (0.66-1.2)	0.43	1.05 (0.46-2.38)	0.91		31/220/544	17/191/438	1.02 (0.84-1.24)	0.82	0.97 (0.78-1.21)	0.8	1.5 (0.82-2.74)	0.18	16/134/339	14/128/271	0.88 (0.69-1.12)	0.28	0.84 (0.64-1.11)	0.23	0.96 (0.46-1.99)	0.91
rs10459536	14	70249246	C	37/254/580	25/216/452	0.98 (0.82-1.17)	0.8	0.94 (0.76-1.16)	0.57	1.18 (0.71-1.99)	0.52	15/128/270	16/119/231	0.91 (0.71-1.17)	0.45	0.9 (0.67-1.21)	0.49	0.83 (0.4-1.7)	0.61		34/244/517	20/203/423	1.05 (0.87-1.27)	0.58	1.02 (0.82-1.27)	0.86	1.4 (0.8-2.46)	0.24	18/138/333	21/132/260	0.81 (0.65-1.03)	0.08	0.79 (0.6-1.05)	0.1	0.71 (0.37-1.35)	0.3
rs11624523	14	70250500	G	34/239/598	20/207/466	0.99 (0.82-1.18)	0.88	0.94 (0.76-1.16)	0.55	1.37 (0.78-2.4)	0.28	13/115/285	11/112/243	0.92 (0.71-1.19)	0.52	0.89 (0.66-1.2)	0.43	1.05 (0.46-2.38)	0.91		31/220/544	17/191/438	1.02 (0.84-1.24)	0.82	0.97 (0.78-1.21)	0.8	1.5 (0.82-2.74)	0.18	16/134/339	14/128/271	0.88 (0.69-1.12)	0.28	0.84 (0.64-1.11)	0.23	0.96 (0.46-1.99)	0.91
chr14:70251492:D	14	70251492	C	36/249/586	23/214/456	0.98 (0.82-1.17)	0.81	0.94 (0.76-1.16)	0.54	1.25 (0.74-2.14)	0.41	14/125/274	15/119/232	0.89 (0.69-1.14)	0.36	0.88 (0.65-1.18)	0.38	0.83 (0.39-1.73)	0.61		32/237/526	18/201/427	1.04 (0.86-1.26)	0.69	1 (0.8-1.24)	0.98	1.46 (0.81-2.63)	0.2	18/137/334	20/132/261	0.82 (0.65-1.03)	0.09	0.79 (0.6-1.05)	0.1	0.75 (0.39-1.43)	0.38
rs72725740	14	70252100	G	36/249/586	23/214/456	0.98 (0.82-1.17)	0.81	0.94 (0.76-1.16)	0.54	1.25 (0.74-2.14)	0.41	14/125/274	15/119/232	0.89 (0.69-1.14)	0.36	0.88 (0.65-1.18)	0.38	0.83 (0.39-1.73)	0.61		32/237/526	18/201/427	1.04 (0.86-1.26)	0.69	1 (0.8-1.24)	0.98	1.46 (0.81-2.63)	0.2	18/137/334	20/132/261	0.82 (0.65-1.03)	0.09	0.79 (0.6-1.05)	0.1	0.75 (0.39-1.43)	0.38
rs2332167	14	70254327	A	36/249/586	23/214/456	0.98 (0.82-1.17)	0.81	0.94 (0.76-1.16)	0.54	1.25 (0.74-2.14)	0.41	14/125/274	15/119/232	0.89 (0.69-1.14)	0.36	0.88 (0.65-1.18)	0.38	0.83 (0.39-1.73)	0.61		32/237/526	18/201/427	1.04 (0.86-1.26)	0.69	1 (0.8-1.24)	0.98	1.46 (0.81-2.63)	0.2	18/137/334	20/132/261	0.82 (0.65-1.03)	0.09	0.79 (0.6-1.05)	0.1	0.75 (0.39-1.43)	0.38
rs11621916	14	70255617	G	36/254/581	24/218/451	0.97 (0.81-1.16)	0.73	0.93 (0.75-1.15)	0.5	1.2 (0.71-2.03)	0.5	14/125/274	15/119/232	0.89 (0.69-1.14)	0.36	0.88 (0.65-1.18)	0.38	0.83 (0.39-1.73)	0.61		32/241/522	18/205/423	1.04 (0.86-1.25)	0.72	0.99 (0.8-1.23)	0.94	1.46 (0.81-2.63)	0.2	18/138/333	21/132/260	0.81 (0.65-1.03)	0.08	0.79 (0.6-1.05)	0.1	0.71 (0.37-1.35)	0.29
rs58582364	14	70256407	T	37/261/573	26/221/446	0.97 (0.81-1.16)	0.74	0.94 (0.76-1.16)	0.56	1.14 (0.68-1.9)	0.62	16/128/269	16/120/230	0.92 (0.71-1.17)	0.48	0.9 (0.67-1.21)	0.49	0.88 (0.44-1.8)	0.73		35/248/512	20/209/417	1.05 (0.87-1.26)	0.62	1.01 (0.81-1.25)	0.95	1.44 (0.82-2.52)	0.2	18/141/330	22/132/259	0.82 (0.65-1.03)	0.09	0.81 (0.61-1.06)	0.13	0.67 (0.36-1.27)	0.22
rs9944036	14	70256687	A	36/249/586	23/214/456	0.98 (0.82-1.17)	0.81	0.94 (0.76-1.16)	0.54	1.25 (0.74-2.14)	0.41	14/124/275	15/119/232	0.88 (0.68-1.13)	0.33	0.87 (0.65-1.16)	0.34	0.83 (0.39-1.73)	0.61		32/237/526	18/201/427	1.04 (0.86-1.26)	0.69	1 (0.8-1.24)	0.98	1.46 (0.81-2.63)	0.2	18/136/335	20/132/261	0.81 (0.65-1.03)	0.08	0.79 (0.6-1.04)	0.09	0.75 (0.39-1.43)	0.38
rs72725743	14	70257099	G	36/249/586	23/214/456	0.98 (0.82-1.17)	0.81	0.94 (0.76-1.16)	0.54	1.25 (0.74-2.14)	0.41	14/124/275	15/119/232	0.88 (0.68-1.13)	0.33	0.87 (0.65-1.16)	0.34	0.83 (0.39-1.73)	0.61		32/237/526	18/201/427	1.04 (0.86-1.26)	0.69	1 (0.8-1.24)	0.98	1.46 (0.81-2.63)	0.2	18/136/335	20/132/261	0.81 (0.65-1.03)	0.08	0.79 (0.6-1.04)	0.09	0.75 (0.39-1.43)	0.38
rs11624532	14	70257661	T	34/239/598	20/207/466	0.99 (0.82-1.18)	0.88	0.94 (0.76-1.16)	0.55	1.37 (0.78-2.4)	0.28	13/115/285	11/112/243	0.92 (0.71-1.19)	0.52	0.89 (0.66-1.2)	0.43	1.05 (0.46-2.38)	0.91		31/220/544	17/191/438	1.02 (0.84-1.24)	0.82	0.97 (0.78-1.21)	0.8	1.5 (0.82-2.74)	0.18	16/134/339	14/128/271	0.88 (0.69-1.12)	0.28	0.84 (0.64-1.11)	0.23	0.96 (0.46-1.99)	0.91
rs72725745	14	70258001	A	36/254/581	24/218/451	0.97 (0.81-1.16)	0.73	0.93 (0.75-1.15)	0.5	1.2 (0.71-2.03)	0.5	14/124/275	15/119/232	0.88 (0.68-1.13)	0.33	0.87 (0.65-1.16)	0.34	0.83 (0.39-1.73)	0.61		32/241/522	18/205/423	1.04 (0.86-1.25)	0.72	0.99 (0.8-1.23)	0.94	1.46 (0.81-2.63)	0.2	18/137/334	21/132/260	0.81 (0.64-1.02)	0.07	0.79 (0.6-1.04)	0.09	0.71 (0.37-1.35)	0.29
rs10142027	14	70258263	C	34/239/598	20/207/466	0.99 (0.82-1.18)	0.88	0.94 (0.76-1.16)	0.55	1.37 (0.78-2.4)	0.28	13/115/285	11/112/243	0.92 (0.71-1.19)	0.52	0.89 (0.66-1.2)	0.43	1.05 (0.46-2.38)	0.91		31/220/544	17/191/438	1.02 (0.84-1.24)	0.82	0.97 (0.78-1.21)	0.8	1.5 (0.82-2.74)	0.18	16/134/339	14/128/271	0.88 (0.69-1.12)	0.28	0.84 (0.64-1.11)	0.23	0.96 (0.46-1.99)	0.91
rs10142031	14	70258270	G	34/239/598	20/207/466	0.99 (0.82-1.18)	0.88	0.94 (0.76-1.16)	0.55	1.37 (0.78-2.4)	0.28	13/115/285	11/112/243	0.92 (0.71-1.19)	0.52	0.89 (0.66-1.2)	0.43	1.05 (0.46-2.38)	0.91		31/220/544	17/191/438	1.02 (0.84-1.24)	0.82	0.97 (0.78-1.21)	0.8	1.5 (0.82-2.74)	0.18	16/134/339	14/128/271	0.88 (0.69-1.12)	0.28	0.84 (0.64-1.11)	0.23	0.96 (0.46-1.99)	0.91
rs8011311	14	70259063	C	37/254/580	25/216/452	0.98 (0.82-1.17)	0.8	0.94 (0.76-1.16)	0.57	1.18 (0.71-1.99)	0.52	15/127/271	16/119/231	0.9 (0.7-1.16)	0.41	0.89 (0.67-1.2)	0.45	0.83 (0.4-1.7)	0.61		34/244/517	20/203/423	1.05 (0.87-1.27)	0.58	1.02 (0.82-1.27)	0.86	1.4 (0.8-2.46)	0.24	18/137/334	21/132/260	0.81 (0.64-1.02)	0.07	0.79 (0.6-1.04)	0.09	0.71 (0.37-1.35)	0.3
rs11622925	14	70261665	T	34/239/598	20/207/466	0.99 (0.82-1.18)	0.88	0.94 (0.76-1.16)	0.55	1.37 (0.78-2.4)	0.28	13/115/285	11/112/243	0.92 (0.71-1.19)	0.52	0.89 (0.66-1.2)	0.43	1.05 (0.46-2.38)	0.91		31/220/544	17/191/438	1.02 (0.84-1.24)	0.82	0.97 (0.78-1.21)	0.8	1.5 (0.82-2.74)	0.18	16/134/339	14/128/271	0.88 (0.69-1.12)	0.28	0.84 (0.64-1.11)	0.23	0.96 (0.46-1.99)	0.91
rs36115704	14	70262419	C	34/239/598	20/207/466	0.99 (0.82-1.18)	0.88	0.94 (0.76-1.16)	0.55	1.37 (0.78-2.4)	0.28	13/115/285	11/112/243	0.92 (0.71-1.19)	0.52	0.89 (0.66-1.2)	0.43	1.05 (0.46-2.38)	0.91		31/220/544	17/191/438	1.02 (0.84-1.24)	0.82	0.97 (0.78-1.21)	0.8	1.5 (0.82-2.74)	0.18	16/134/339	14/128/271	0.88 (0.69-1.12)	0.28	0.84 (0.64-1.11)	0.23	0.96 (0.46-1.99)	0.91
rs4646286	14	70262910	G	34/239/598	20/207/466	0.99 (0.82-1.18)	0.88	0.94 (0.76-1.16)	0.55	1.37 (0.78-2.4)	0.28	13/115/285	11/112/243	0.92 (0.71-1.19)	0.52	0.89 (0.66-1.2)	0.43	1.05 (0.46-2.38)	0.91		31/220/544	17/191/438	1.02 (0.84-1.24)	0.82	0.97 (0.78-1.21)	0.8	1.5 (0.82-2.74)	0.18	16/134/339	14/128/271	0.88 (0.69-1.12)	0.28	0.84 (0.64-1.11)	0.23	0.96 (0.46-1.99)	0.91
rs4646285	14	70263648	T	36/249/586	23/214/456	0.98 (0.82-1.17)	0.81	0.94 (0.76-1.16)	0.54	1.25 (0.74-2.14)	0.41	14/124/275	15/119/232	0.88 (0.68-1.13)	0.33	0.87 (0.65-1.16)	0.34	0.83 (0.39-1.73)	0.61		32/237/526	18/201/427	1.04 (0.86-1.26)	0.69	1 (0.8-1.24)	0.98	1.46 (0.81-2.63)	0.2	18/136/335	20/132/261	0.81 (0.65-1.03)	0.08	0.79 (0.6-1.04)	0.09	0.75 (0.39-1.43)	0.38
rs7154439	14	70265828	A	36/249/586	23/214/456	0.98 (0.82-1.17)	0.81	0.94 (0.76-1.16)	0.54	1.25 (0.74-2.14)	0.41	14/124/275	15/119/232	0.88 (0.68-1.13)	0.33	0.87 (0.65-1.16)	0.34	0.83 (0.39-1.73)	0.61		32/237/526	18/201/427	1.04 (0.86-1.26)	0.69	1 (0.8-1.24)	0.98	1.46 (0.81-2.63)	0.2	18/136/335	20/132/261	0.81 (0.65-1.03)	0.08	0.79 (0.6-1.04)	0.09	0.75 (0.39-1.43)	0.38
chr14:70265936:D	14	70265936	G	36/249/586	23/214/456	0.98 (0.82-1.17)	0.81	0.94 (0.76-1.16)	0.54	1.25 (0.74-2.14)	0.41	14/124/275	15/119/232	0.88 (0.68-1.13)	0.33	0.87 (0.65-1.16)	0.34	0.83 (0.39-1.73)	0.61		32/237/526	18/201/427	1.04 (0.86-1.26)	0.69	1 (0.8-1.24)	0.98	1.46 (0.81-2.63)	0.2	18/136/335	20/132/261	0.81 (0.65-1.03)	0.08	0.79 (0.6-1.04)	0.09	0.75 (0.39-1.43)	0.38
chr14:70266190:D	14	70266190	T	34/240/597	20/207/466	0.99 (0.83-1.19)	0.92	0.94 (0.76-1.17)	0.58	1.37 (0.78-2.4)	0.28	13/115/285	11/112/243	0.92 (0.71-1.19)	0.52	0.89 (0.66-1.2)	0.43	1.05 (0.46-2.38)	0.91		31/221/543	17/191/438	1.03 (0.85-1.24)	0.79	0.98 (0.78-1.22)	0.84	1.5 (0.82-2.74)	0.18	16/134/339	14/128/271	0.88 (0.69-1.12)	0.28	0.84 (0.64-1.11)	0.23	0.96 (0.46-1.99)	0.91
rs61356864	14	70266371	A	185/433/253	151/346/196	0.97 (0.84-1.12)	0.7	0.96 (0.77-1.2)	0.73	0.97 (0.76-1.23)	0.78	100/213/100	76/200/90	1.09 (0.89-1.34)	0.42	1.03 (0.74-1.43)	0.86	1.22 (0.87-1.71)	0.25		166/408/221	129/321/196	1.07 (0.92-1.25)	0.35	1.13 (0.9-1.42)	0.29	1.06 (0.82-1.37)	0.67	119/238/132	98/225/90	0.91 (0.75-1.1)	0.32	0.76 (0.56-1.03)	0.08	1.03 (0.76-1.4)	0.86
rs10130926	14	70267239	G	9/153/703	7/116/568	1.05 (0.83-1.34)	0.66	1.06 (0.82-1.38)	0.65	1.03 (0.38-2.77)	0.96	7/70/333	6/59/301	1.07 (0.77-1.47)	0.69	1.08 (0.75-1.56)	0.68	1.06 (0.35-3.18)	0.92		11/124/656	5/105/535	1.04 (0.81-1.34)	0.78	1 (0.76-1.32)	1	1.8 (0.62-5.22)	0.28	5/99/380	8/70/334	1.09 (0.81-1.46)	0.57	1.17 (0.85-1.63)	0.34	0.53 (0.17-1.63)	0.27
rs10146537	14	70270231	G	35/257/579	26/218/449	0.96 (0.8-1.14)	0.62	0.93 (0.75-1.15)	0.49	1.07 (0.64-1.8)	0.79	15/123/275	14/120/232	0.9 (0.7-1.15)	0.39	0.87 (0.64-1.16)	0.34	0.95 (0.45-2)	0.9		34/241/520	19/208/419	1.03 (0.85-1.24)	0.79	0.98 (0.79-1.21)	0.83	1.48 (0.83-2.61)	0.18	16/139/334	21/130/262	0.81 (0.64-1.02)	0.07	0.8 (0.61-1.06)	0.12	0.63 (0.32-1.22)	0.17
rs12431573	14	70272069	T	1/23/845	0/21/671	0.95 (0.53-1.69)	0.86	0.91 (0.5-1.65)	0.75	1303000000 (0-inf)	1	0/10/403	0/15/351	0.59 (0.26-1.33)	0.2	0.59 (0.26-1.33)	0.2	NA (NA-NA)	NA		1/22/771	0/19/626	1.03 (0.57-1.87)	0.93	0.98 (0.53-1.82)	0.96	1314000000 (0-inf)	1	0/11/477	0/17/396	0.55 (0.25-1.19)	0.13	0.55 (0.25-1.19)	0.13	NA (NA-NA)	NA
rs77722309	14	70274665	C	34/240/597	20/207/466	0.99 (0.83-1.19)	0.92	0.94 (0.76-1.17)	0.58	1.37 (0.78-2.4)	0.28	13/115/285	11/112/243	0.92 (0.71-1.19)	0.52	0.89 (0.66-1.2)	0.43	1.05 (0.46-2.38)	0.91		31/221/543	17/191/438	1.03 (0.85-1.24)	0.79	0.98 (0.78-1.22)	0.84	1.5 (0.82-2.74)	0.18	16/134/339	14/128/271	0.88 (0.69-1.12)	0.28	0.84 (0.64-1.11)	0.23	0.96 (0.46-1.99)	0.91
rs186508261	14	70274884	A	34/252/585	24/216/453	0.96 (0.8-1.15)	0.63	0.92 (0.75-1.14)	0.46	1.13 (0.66-1.93)	0.65	14/120/279	13/119/234	0.88 (0.68-1.14)	0.34	0.85 (0.63-1.14)	0.28	0.96 (0.44-2.07)	0.91		32/234/529	17/205/424	1.02 (0.84-1.23)	0.87	0.96 (0.77-1.2)	0.72	1.55 (0.85-2.82)	0.15	16/138/335	20/130/263	0.81 (0.64-1.03)	0.08	0.8 (0.61-1.06)	0.12	0.66 (0.34-1.29)	0.22
rs8021735	14	70275053	A	34/252/585	24/216/453	0.96 (0.8-1.15)	0.63	0.92 (0.75-1.14)	0.46	1.13 (0.66-1.93)	0.65	14/120/279	13/119/234	0.88 (0.68-1.14)	0.34	0.85 (0.63-1.14)	0.28	0.96 (0.44-2.07)	0.91		32/234/529	17/205/424	1.02 (0.84-1.23)	0.87	0.96 (0.77-1.2)	0.72	1.55 (0.85-2.82)	0.15	16/138/335	20/130/263	0.81 (0.64-1.03)	0.08	0.8 (0.61-1.06)	0.12	0.66 (0.34-1.29)	0.22
rs17328	14	70275583	T	0/29/842	1/23/669	0.93 (0.54-1.58)	0.78	0.96 (0.56-1.67)	0.89	0 (0-inf)	1	0/8/405	0/11/355	0.63 (0.25-1.58)	0.33	0.63 (0.25-1.58)	0.33	NA (NA-NA)	NA		0/29/766	0/22/624	1.08 (0.61-1.89)	0.8	1.08 (0.61-1.89)	0.8	NA (NA-NA)	NA	0/8/481	1/12/400	0.5 (0.21-1.17)	0.11	0.51 (0.21-1.24)	0.14	0 (0-inf)	1
rs4902756	14	70277487	T	12/198/646	10/162/510	0.96 (0.78-1.19)	0.74	0.96 (0.76-1.21)	0.74	0.96 (0.41-2.23)	0.92	11/121/274	0/99/264	1.39 (1.04-1.86)	0.03	1.29 (0.94-1.76)	0.11	1433000000 (0-inf)	1		16/185/580	8/146/483	1.11 (0.89-1.38)	0.36	1.09 (0.85-1.38)	0.51	1.64 (0.7-3.87)	0.26	7/134/340	2/115/291	1.08 (0.82-1.42)	0.6	1.04 (0.78-1.39)	0.8	2.9 (0.6-14.06)	0.19
rs4902757	14	70277716	G	34/242/595	19/209/465	1 (0.83-1.2)	0.98	0.95 (0.76-1.17)	0.61	1.44 (0.81-2.55)	0.21	13/116/284	11/112/243	0.93 (0.71-1.2)	0.57	0.9 (0.66-1.21)	0.48	1.05 (0.46-2.38)	0.91		31/222/542	16/193/437	1.03 (0.85-1.25)	0.75	0.98 (0.78-1.22)	0.83	1.6 (0.87-2.95)	0.13	16/136/337	14/128/271	0.89 (0.7-1.13)	0.34	0.86 (0.65-1.14)	0.29	0.96 (0.46-1.99)	0.91
rs6573909	14	70277900	G	34/245/592	21/212/460	0.98 (0.81-1.17)	0.8	0.93 (0.75-1.15)	0.5	1.3 (0.75-2.26)	0.35	14/117/282	12/118/236	0.88 (0.68-1.14)	0.35	0.84 (0.63-1.14)	0.26	1.04 (0.47-2.27)	0.93		32/225/538	16/201/429	1.01 (0.83-1.22)	0.92	0.94 (0.76-1.18)	0.61	1.65 (0.9-3.04)	0.11	16/137/336	17/129/267	0.85 (0.67-1.08)	0.18	0.83 (0.63-1.1)	0.19	0.78 (0.39-1.57)	0.49
rs11628665	14	70278686	T	180/428/249	151/342/195	0.97 (0.84-1.11)	0.64	0.96 (0.77-1.21)	0.75	0.94 (0.74-1.21)	0.64	98/211/100	75/198/90	1.08 (0.88-1.33)	0.44	1.03 (0.74-1.43)	0.87	1.21 (0.86-1.7)	0.28		164/404/218	130/316/195	1.07 (0.92-1.24)	0.38	1.14 (0.9-1.43)	0.27	1.04 (0.8-1.34)	0.79	114/235/131	96/224/90	0.9 (0.75-1.09)	0.28	0.75 (0.55-1.03)	0.07	1.01 (0.74-1.38)	0.93
rs2877598	14	70278763	G	86/337/437	65/272/347	1.01 (0.87-1.17)	0.91	1 (0.81-1.22)	0.97	1.06 (0.75-1.48)	0.75	40/156/212	33/159/172	0.91 (0.74-1.14)	0.42	0.83 (0.62-1.1)	0.19	1.11 (0.68-1.8)	0.68		74/311/401	53/257/328	1.04 (0.88-1.22)	0.67	1.02 (0.82-1.25)	0.88	1.15 (0.79-1.66)	0.47	52/182/248	45/174/191	0.89 (0.73-1.09)	0.26	0.82 (0.63-1.07)	0.14	0.98 (0.64-1.5)	0.93
rs11620808	14	70278964	A	36/254/581	23/221/449	0.97 (0.81-1.15)	0.7	0.92 (0.74-1.13)	0.43	1.25 (0.74-2.14)	0.4	13/124/276	13/117/236	0.91 (0.71-1.18)	0.49	0.9 (0.67-1.21)	0.49	0.88 (0.4-1.93)	0.76		31/236/528	19/204/423	1 (0.83-1.21)	0.99	0.96 (0.77-1.19)	0.71	1.34 (0.75-2.4)	0.32	18/142/329	17/134/262	0.87 (0.69-1.1)	0.24	0.84 (0.64-1.11)	0.22	0.88 (0.45-1.74)	0.72
rs59066042	14	70279069	C	36/258/577	26/222/445	0.95 (0.79-1.13)	0.56	0.91 (0.74-1.13)	0.4	1.1 (0.66-1.85)	0.71	14/127/272	16/119/231	0.89 (0.69-1.14)	0.36	0.89 (0.66-1.19)	0.42	0.77 (0.37-1.61)	0.49		32/243/520	20/207/419	1.01 (0.84-1.22)	0.9	0.98 (0.79-1.21)	0.83	1.31 (0.74-2.32)	0.35	18/142/329	22/134/257	0.81 (0.65-1.02)	0.08	0.8 (0.61-1.05)	0.11	0.68 (0.36-1.28)	0.23
rs8005609	14	70279293	C	34/248/589	22/216/455	0.96 (0.8-1.15)	0.66	0.92 (0.74-1.13)	0.41	1.24 (0.72-2.14)	0.44	13/118/282	12/113/241	0.92 (0.71-1.19)	0.52	0.9 (0.66-1.21)	0.47	0.96 (0.43-2.14)	0.93		31/226/538	18/199/429	1 (0.82-1.2)	0.96	0.94 (0.76-1.18)	0.61	1.42 (0.79-2.56)	0.25	16/140/333	16/130/267	0.87 (0.69-1.11)	0.26	0.85 (0.65-1.13)	0.27	0.84 (0.41-1.7)	0.62
rs11627012	14	70280239	T	0/23/848	0/21/672	0.87 (0.48-1.58)	0.65	0.87 (0.48-1.58)	0.65	NA (NA-NA)	NA	0/10/403	0/15/351	0.59 (0.26-1.33)	0.2	0.59 (0.26-1.33)	0.2	NA (NA-NA)	NA		0/22/773	0/19/627	0.94 (0.5-1.75)	0.85	0.94 (0.5-1.75)	0.85	NA (NA-NA)	NA	0/11/478	0/17/396	0.55 (0.25-1.18)	0.13	0.55 (0.25-1.18)	0.13	NA (NA-NA)	NA
rs11627089	14	70280321	T	37/270/564	29/228/436	0.95 (0.8-1.13)	0.54	0.92 (0.75-1.14)	0.45	1.01 (0.62-1.67)	0.96	16/130/267	17/120/229	0.92 (0.72-1.17)	0.48	0.91 (0.68-1.22)	0.54	0.83 (0.41-1.67)	0.61		35/254/506	22/214/410	1.03 (0.85-1.23)	0.78	0.99 (0.8-1.23)	0.94	1.31 (0.76-2.25)	0.33	18/146/325	24/134/255	0.81 (0.65-1.02)	0.07	0.81 (0.62-1.07)	0.13	0.62 (0.33-1.15)	0.13
rs28785205	14	70281144	T	37/270/564	29/228/436	0.95 (0.8-1.13)	0.54	0.92 (0.75-1.14)	0.45	1.01 (0.62-1.67)	0.96	16/131/266	17/120/229	0.92 (0.72-1.18)	0.52	0.92 (0.69-1.24)	0.59	0.83 (0.41-1.67)	0.61		35/254/506	22/214/410	1.03 (0.85-1.23)	0.78	0.99 (0.8-1.23)	0.94	1.31 (0.76-2.25)	0.33	18/147/324	24/134/255	0.82 (0.65-1.03)	0.08	0.82 (0.62-1.08)	0.15	0.62 (0.33-1.15)	0.13
rs11628423	14	70281670	T	38/274/559	31/231/431	0.94 (0.79-1.12)	0.47	0.92 (0.75-1.13)	0.42	0.97 (0.6-1.58)	0.91	17/131/265	18/120/228	0.92 (0.72-1.18)	0.52	0.92 (0.69-1.23)	0.58	0.84 (0.43-1.66)	0.62		35/261/499	23/215/408	1.04 (0.87-1.25)	0.68	1.02 (0.82-1.26)	0.88	1.25 (0.73-2.14)	0.42	20/144/325	26/136/251	0.79 (0.63-0.99)	0.04	0.78 (0.59-1.02)	0.07	0.63 (0.35-1.15)	0.13
rs11628546	14	70281933	T	38/274/559	30/232/431	0.94 (0.79-1.12)	0.5	0.92 (0.75-1.13)	0.42	1.01 (0.62-1.64)	0.98	17/130/266	18/120/228	0.92 (0.72-1.17)	0.48	0.91 (0.68-1.22)	0.53	0.84 (0.43-1.66)	0.62		35/261/499	22/216/408	1.04 (0.87-1.26)	0.64	1.02 (0.82-1.26)	0.88	1.31 (0.76-2.25)	0.33	20/143/326	26/136/251	0.79 (0.63-0.99)	0.04	0.77 (0.59-1.01)	0.06	0.63 (0.35-1.15)	0.13
rs14411	14	70282243	C	37/274/560	29/232/432	0.94 (0.79-1.12)	0.51	0.92 (0.75-1.13)	0.43	1.01 (0.62-1.67)	0.96	17/129/267	18/120/228	0.91 (0.71-1.16)	0.45	0.9 (0.67-1.21)	0.48	0.84 (0.43-1.66)	0.62		34/260/501	21/216/409	1.04 (0.87-1.25)	0.66	1.01 (0.82-1.26)	0.91	1.33 (0.76-2.32)	0.31	20/143/326	26/136/251	0.79 (0.63-0.99)	0.04	0.77 (0.59-1.01)	0.06	0.63 (0.35-1.15)	0.13
chr14:70283160:I	14	70283160	AC	30/259/582	26/218/449	0.93 (0.77-1.11)	0.41	0.91 (0.74-1.13)	0.4	0.91 (0.53-1.56)	0.74	13/119/281	13/114/239	0.9 (0.7-1.16)	0.42	0.88 (0.65-1.19)	0.41	0.89 (0.41-1.96)	0.78		27/243/525	18/206/422	1 (0.82-1.21)	0.97	0.97 (0.78-1.21)	0.78	1.23 (0.67-2.25)	0.51	16/135/338	21/126/266	0.81 (0.64-1.02)	0.08	0.8 (0.61-1.06)	0.12	0.63 (0.32-1.22)	0.17
rs13313365	14	70283715	A	32/265/574	28/224/441	0.92 (0.77-1.1)	0.36	0.91 (0.74-1.12)	0.35	0.9 (0.54-1.52)	0.7	14/126/273	16/114/236	0.92 (0.71-1.18)	0.51	0.93 (0.69-1.25)	0.61	0.78 (0.38-1.63)	0.51		30/254/511	19/212/415	1.03 (0.85-1.24)	0.78	1 (0.8-1.24)	0.99	1.3 (0.72-2.32)	0.39	16/137/336	25/126/262	0.78 (0.62-0.98)	0.03	0.79 (0.6-1.04)	0.09	0.52 (0.28-1)	0.05
rs13313366	14	70283887	A	31/258/582	26/218/449	0.93 (0.78-1.11)	0.43	0.91 (0.74-1.13)	0.4	0.95 (0.56-1.61)	0.83	13/120/280	13/114/239	0.91 (0.7-1.17)	0.46	0.89 (0.66-1.2)	0.45	0.89 (0.41-1.96)	0.78		28/242/525	18/206/422	1 (0.83-1.21)	0.99	0.97 (0.78-1.21)	0.78	1.28 (0.7-2.33)	0.43	16/136/337	21/126/266	0.82 (0.65-1.03)	0.09	0.81 (0.61-1.07)	0.14	0.63 (0.32-1.22)	0.17
rs28437671	14	70284011	T	31/259/581	26/218/449	0.93 (0.78-1.12)	0.46	0.92 (0.74-1.13)	0.43	0.95 (0.56-1.61)	0.83	13/120/280	13/114/239	0.91 (0.7-1.17)	0.46	0.89 (0.66-1.2)	0.45	0.89 (0.41-1.96)	0.78		28/242/525	18/206/422	1 (0.83-1.21)	0.99	0.97 (0.78-1.21)	0.78	1.28 (0.7-2.33)	0.43	16/137/336	21/126/266	0.82 (0.65-1.04)	0.1	0.82 (0.62-1.08)	0.16	0.63 (0.32-1.22)	0.17
rs28480224	14	70284061	C	31/267/573	28/223/442	0.92 (0.77-1.1)	0.38	0.92 (0.74-1.13)	0.41	0.87 (0.52-1.47)	0.61	14/125/274	16/114/236	0.91 (0.71-1.17)	0.47	0.92 (0.68-1.23)	0.56	0.78 (0.38-1.63)	0.51		29/255/511	19/211/416	1.03 (0.85-1.24)	0.78	1.01 (0.81-1.25)	0.96	1.25 (0.69-2.25)	0.46	16/137/336	25/126/262	0.78 (0.62-0.98)	0.03	0.79 (0.6-1.04)	0.09	0.52 (0.28-1)	0.05
rs11623262	14	70284348	T	30/259/571	26/218/448	0.94 (0.78-1.13)	0.5	0.93 (0.75-1.15)	0.5	0.92 (0.54-1.58)	0.77	12/119/279	13/114/238	0.89 (0.68-1.15)	0.37	0.88 (0.65-1.18)	0.39	0.83 (0.37-1.84)	0.64		27/243/518	18/206/421	1.01 (0.83-1.22)	0.95	0.98 (0.79-1.22)	0.86	1.24 (0.68-2.27)	0.49	15/135/332	21/126/265	0.81 (0.64-1.02)	0.08	0.81 (0.61-1.07)	0.14	0.59 (0.3-1.17)	0.13
rs10148404	14	70284576	C	28/245/598	23/207/463	0.94 (0.78-1.13)	0.48	0.92 (0.74-1.14)	0.44	0.97 (0.55-1.7)	0.91	12/113/288	10/110/246	0.92 (0.71-1.2)	0.54	0.89 (0.66-1.2)	0.45	1.08 (0.46-2.54)	0.86		26/225/544	17/193/436	0.99 (0.82-1.2)	0.92	0.96 (0.77-1.2)	0.71	1.25 (0.67-2.33)	0.48	14/133/342	16/124/273	0.85 (0.66-1.08)	0.17	0.83 (0.63-1.11)	0.21	0.73 (0.35-1.52)	0.41
rs10136397	14	70284621	C	31/258/582	26/218/449	0.93 (0.78-1.11)	0.43	0.91 (0.74-1.13)	0.4	0.95 (0.56-1.61)	0.83	13/120/280	13/114/239	0.91 (0.7-1.17)	0.46	0.89 (0.66-1.2)	0.45	0.89 (0.41-1.96)	0.78		28/242/525	18/206/422	1 (0.83-1.21)	0.99	0.97 (0.78-1.21)	0.78	1.28 (0.7-2.33)	0.43	16/136/337	21/126/266	0.82 (0.65-1.03)	0.09	0.81 (0.61-1.07)	0.14	0.63 (0.32-1.22)	0.17
rs10136529	14	70284900	T	30/251/590	24/212/457	0.94 (0.79-1.13)	0.52	0.92 (0.75-1.14)	0.45	0.99 (0.58-1.72)	0.98	12/119/282	12/112/242	0.92 (0.71-1.19)	0.51	0.9 (0.67-1.22)	0.51	0.9 (0.4-2.02)	0.79		26/235/534	18/198/430	1 (0.82-1.21)	0.97	0.97 (0.78-1.21)	0.81	1.18 (0.64-2.17)	0.59	16/135/338	18/126/269	0.84 (0.67-1.07)	0.16	0.83 (0.63-1.1)	0.19	0.74 (0.37-1.47)	0.39
rs13313388	14	70285017	G	31/258/582	26/218/449	0.93 (0.78-1.11)	0.43	0.91 (0.74-1.13)	0.4	0.95 (0.56-1.61)	0.83	13/120/280	13/114/239	0.91 (0.7-1.17)	0.46	0.89 (0.66-1.2)	0.45	0.89 (0.41-1.96)	0.78		28/242/525	18/206/422	1 (0.83-1.21)	0.99	0.97 (0.78-1.21)	0.78	1.28 (0.7-2.33)	0.43	16/136/337	21/126/266	0.82 (0.65-1.03)	0.09	0.81 (0.61-1.07)	0.14	0.63 (0.32-1.22)	0.17
rs75585120	14	70285164	C	31/257/583	25/217/451	0.94 (0.78-1.13)	0.5	0.92 (0.75-1.14)	0.44	0.98 (0.58-1.68)	0.96	12/120/281	12/112/242	0.92 (0.71-1.2)	0.55	0.91 (0.68-1.23)	0.56	0.9 (0.4-2.02)	0.79		27/241/527	18/203/425	1 (0.83-1.22)	0.97	0.98 (0.79-1.22)	0.84	1.23 (0.67-2.25)	0.51	16/136/337	19/126/268	0.84 (0.66-1.06)	0.14	0.83 (0.63-1.1)	0.19	0.7 (0.35-1.38)	0.3
rs28490548	14	70285660	A	31/258/582	26/218/449	0.93 (0.78-1.11)	0.43	0.91 (0.74-1.13)	0.4	0.95 (0.56-1.61)	0.83	13/120/280	13/114/239	0.91 (0.7-1.17)	0.46	0.89 (0.66-1.2)	0.45	0.89 (0.41-1.96)	0.78		28/242/525	18/206/422	1 (0.83-1.21)	0.99	0.97 (0.78-1.21)	0.78	1.28 (0.7-2.33)	0.43	16/136/337	21/126/266	0.82 (0.65-1.03)	0.09	0.81 (0.61-1.07)	0.14	0.63 (0.32-1.22)	0.17
rs140088748	14	70209514	C	31/258/582	26/218/449	0.93 (0.78-1.11)	0.43	0.91 (0.74-1.13)	0.4	0.95 (0.56-1.61)	0.83	13/120/280	13/114/239	0.91 (0.7-1.17)	0.46	0.89 (0.66-1.2)	0.45	0.89 (0.41-1.96)	0.78		28/242/525	18/206/422	1 (0.83-1.21)	0.99	0.97 (0.78-1.21)	0.78	1.28 (0.7-2.33)	0.43	16/136/337	21/126/266	0.82 (0.65-1.03)	0.09	0.81 (0.61-1.07)	0.14	0.63 (0.32-1.22)	0.17
rs6573905	14	70209883	C	31/258/582	26/218/449	0.93 (0.78-1.11)	0.43	0.91 (0.74-1.13)	0.4	0.95 (0.56-1.61)	0.83	13/119/281	13/114/239	0.9 (0.7-1.16)	0.42	0.88 (0.65-1.19)	0.41	0.89 (0.41-1.96)	0.78		28/241/526	18/206/422	1 (0.82-1.21)	0.97	0.96 (0.77-1.2)	0.74	1.28 (0.7-2.33)	0.43	16/136/337	21/126/266	0.82 (0.65-1.03)	0.09	0.81 (0.61-1.07)	0.14	0.63 (0.32-1.22)	0.17
rs7153496	14	70217763	C	31/258/582	26/218/449	0.93 (0.78-1.11)	0.43	0.91 (0.74-1.13)	0.4	0.95 (0.56-1.61)	0.83	13/119/281	13/114/239	0.9 (0.7-1.16)	0.42	0.88 (0.65-1.19)	0.41	0.89 (0.41-1.96)	0.78		28/241/526	18/206/422	1 (0.82-1.21)	0.97	0.96 (0.77-1.2)	0.74	1.28 (0.7-2.33)	0.43	16/136/337	21/126/266	0.82 (0.65-1.03)	0.09	0.81 (0.61-1.07)	0.14	0.63 (0.32-1.22)	0.17
rs75748869	14	70225745	G	31/259/581	26/218/449	0.93 (0.78-1.12)	0.46	0.92 (0.74-1.13)	0.43	0.95 (0.56-1.61)	0.83	13/120/280	13/114/239	0.91 (0.7-1.17)	0.46	0.89 (0.66-1.2)	0.45	0.89 (0.41-1.96)	0.78		28/242/525	18/206/422	1 (0.83-1.21)	0.99	0.97 (0.78-1.21)	0.78	1.28 (0.7-2.33)	0.43	16/137/336	21/126/266	0.82 (0.65-1.04)	0.1	0.82 (0.62-1.08)	0.16	0.63 (0.32-1.22)	0.17
rs143440974	14	70242003	G	31/259/581	26/218/449	0.93 (0.78-1.12)	0.46	0.92 (0.74-1.13)	0.43	0.95 (0.56-1.61)	0.83	13/120/280	13/114/239	0.91 (0.7-1.17)	0.46	0.89 (0.66-1.2)	0.45	0.89 (0.41-1.96)	0.78		28/242/525	18/206/422	1 (0.83-1.21)	0.99	0.97 (0.78-1.21)	0.78	1.28 (0.7-2.33)	0.43	16/137/336	21/126/266	0.82 (0.65-1.04)	0.1	0.82 (0.62-1.08)	0.16	0.63 (0.32-1.22)	0.17
rs2296651	14	70245193	A	28/245/598	23/207/463	0.94 (0.78-1.13)	0.48	0.92 (0.74-1.14)	0.44	0.97 (0.55-1.7)	0.91	12/113/288	10/109/247	0.93 (0.71-1.21)	0.59	0.9 (0.66-1.22)	0.5	1.08 (0.46-2.54)	0.86		26/225/544	17/192/437	1 (0.82-1.21)	0.96	0.97 (0.77-1.21)	0.75	1.25 (0.67-2.33)	0.48	14/133/342	16/124/273	0.85 (0.66-1.08)	0.17	0.83 (0.63-1.11)	0.21	0.73 (0.35-1.52)	0.41
rs4646287	14	70262815	T	31/258/582	26/218/449	0.93 (0.78-1.11)	0.43	0.91 (0.74-1.13)	0.4	0.95 (0.56-1.61)	0.83	13/119/281	13/114/239	0.9 (0.7-1.16)	0.42	0.88 (0.65-1.19)	0.41	0.89 (0.41-1.96)	0.78		28/241/526	18/206/422	1 (0.82-1.21)	0.97	0.96 (0.77-1.2)	0.74	1.28 (0.7-2.33)	0.43	16/136/337	21/126/266	0.82 (0.65-1.03)	0.09	0.81 (0.61-1.07)	0.14	0.63 (0.32-1.22)	0.17
rs148467625	14	70263610	G	31/258/582	26/218/449	0.93 (0.78-1.11)	0.43	0.91 (0.74-1.13)	0.4	0.95 (0.56-1.61)	0.83	13/119/281	13/114/239	0.9 (0.7-1.16)	0.42	0.88 (0.65-1.19)	0.41	0.89 (0.41-1.96)	0.78		28/241/526	18/206/422	1 (0.82-1.21)	0.97	0.96 (0.77-1.2)	0.74	1.28 (0.7-2.33)	0.43	16/136/337	21/126/266	0.82 (0.65-1.03)	0.09	0.81 (0.61-1.07)	0.14	0.63 (0.32-1.22)	0.17
rs80044501	14	70266359	C	31/260/580	27/219/447	0.92 (0.77-1.11)	0.39	0.91 (0.74-1.13)	0.39	0.91 (0.54-1.54)	0.72	13/122/278	15/114/237	0.89 (0.69-1.15)	0.38	0.89 (0.66-1.2)	0.44	0.77 (0.36-1.65)	0.51		28/246/521	18/207/421	1.01 (0.84-1.23)	0.9	0.98 (0.79-1.22)	0.89	1.28 (0.7-2.33)	0.43	16/136/337	24/126/263	0.78 (0.62-0.99)	0.04	0.79 (0.6-1.04)	0.09	0.55 (0.29-1.05)	0.07
rs12882299	14	70267794	C	32/267/572	28/223/442	0.93 (0.78-1.11)	0.43	0.92 (0.75-1.14)	0.44	0.9 (0.54-1.52)	0.7	14/126/273	16/114/236	0.92 (0.71-1.18)	0.51	0.93 (0.69-1.25)	0.61	0.78 (0.38-1.63)	0.51		30/254/511	19/211/416	1.03 (0.86-1.25)	0.74	1.01 (0.81-1.25)	0.96	1.3 (0.72-2.32)	0.39	16/139/334	25/126/262	0.79 (0.63-0.99)	0.04	0.8 (0.61-1.06)	0.11	0.52 (0.28-1)	0.05
rs7152290	14	70268920	C	9/152/710	7/113/573	1.07 (0.84-1.36)	0.58	1.08 (0.83-1.4)	0.56	1.02 (0.38-2.76)	0.97	6/68/339	6/60/300	0.99 (0.72-1.37)	0.97	1 (0.69-1.45)	0.99	0.9 (0.29-2.83)	0.86		10/121/664	5/103/538	1.01 (0.79-1.31)	0.91	0.98 (0.74-1.3)	0.9	1.63 (0.55-4.8)	0.37	5/99/385	8/70/335	1.08 (0.8-1.45)	0.61	1.16 (0.84-1.62)	0.37	0.53 (0.17-1.62)	0.26
rs56177148	14	70279457	C	32/264/575	27/224/442	0.92 (0.77-1.11)	0.39	0.91 (0.74-1.12)	0.36	0.94 (0.56-1.58)	0.81	14/126/273	16/114/236	0.92 (0.71-1.18)	0.51	0.93 (0.69-1.25)	0.61	0.78 (0.38-1.63)	0.51		30/252/513	18/212/416	1.03 (0.85-1.24)	0.77	0.99 (0.8-1.24)	0.96	1.37 (0.76-2.48)	0.3	16/138/335	25/126/262	0.78 (0.62-0.99)	0.04	0.79 (0.6-1.05)	0.1	0.52 (0.28-1)	0.05
rs76192277	14	70286938	A	5/120/733	5/103/577	0.91 (0.7-1.19)	0.49	0.91 (0.69-1.21)	0.51	0.8 (0.23-2.77)	0.72	1/55/350	7/56/301	0.72 (0.51-1.03)	0.08	0.77 (0.52-1.13)	0.18	0.13 (0.02-1.05)	0.06		5/102/676	6/98/535	0.82 (0.63-1.08)	0.16	0.81 (0.61-1.09)	0.17	0.68 (0.21-2.23)	0.52	1/73/407	6/61/343	0.87 (0.62-1.22)	0.42	0.93 (0.65-1.34)	0.71	0.15 (0.02-1.23)	0.08
rs72725773	14	70287082	G	9/101/755	3/88/598	1.01 (0.77-1.33)	0.95	0.96 (0.71-1.29)	0.78	2.42 (0.65-8.99)	0.19	2/42/367	2/41/321	0.9 (0.59-1.36)	0.61	0.89 (0.57-1.39)	0.61	0.86 (0.12-6.14)	0.88		9/98/684	4/73/566	1.17 (0.88-1.55)	0.29	1.15 (0.84-1.57)	0.38	1.84 (0.56-6.01)	0.31	2/45/438	1/56/353	0.7 (0.47-1.03)	0.07	0.66 (0.44-1)	0.05	1.75 (0.16-19.42)	0.65
rs10134740	14	70287166	C	13/176/672	6/144/538	1.04 (0.83-1.3)	0.73	1.01 (0.79-1.29)	0.94	1.74 (0.66-4.61)	0.26	4/93/313	8/78/280	0.95 (0.7-1.28)	0.74	1.01 (0.72-1.4)	0.98	0.44 (0.13-1.47)	0.18		12/179/598	8/126/508	1.19 (0.95-1.5)	0.14	1.21 (0.94-1.56)	0.13	1.22 (0.5-3.01)	0.66	5/90/387	6/96/310	0.76 (0.57-1.02)	0.07	0.75 (0.54-1.02)	0.07	0.71 (0.21-2.34)	0.57
I, insertion; D, deletion; Chr, chromosome; OR, odds ratio; CI, confidence interval. aGenomic position (NCBI Build 37). bMinor allele. cNumber of minor homozygotes/number of heterozygotes/number of major homozygotes. P values, ORs and 95% CIs were calculated under additive model, recessive model and dominant model by logistic regression in the Sample set 1.

## Sheet: Suppl Tab 5
Supplementary Table 5. Stratification analysis for haplotypes by sex and age at diagnosis in the Sample Set 1.
No.	Haplotypes	Age, years									Sex
		<= 43				> 43					Male				Female
		Frequency (cases)	Frequency (controls)	P	OR (95% CI)	Frequency (cases)	Frequency (controls)	P	OR (95% CI)		Frequency (cases)	Frequency (controls)	P	OR (95% CI)	Frequency (cases)	Frequency (controls)	P	OR (95% CI)
1	ATTCAGGATTTGAT	0.4065	0.3967	0.66	Reference	0.3953	0.3826	0.83	Reference		0.4075	0.4069	1	Reference	0.3969	0.3696	0.3	Reference
2	ACCCAGGACCCGAT	0.1108	0.1116	0.89	0.97 (0.76-1.24)	0.11	0.1207	0.58	0.96 (0.68-1.36)		0.1043	0.1125	0.52	0.94 (0.73-1.22)	0.1181	0.1177	0.97	0.94 (0.69-1.29)
3	ATTCAAGATTTGAT	0.0957	0.0982	0.97	0.97 (0.74-1.26)	0.0856	0.1064	0.18	0.82 (0.56-1.18)		0.094	0.1056	0.29	0.87 (0.67-1.14)	0.0926	0.0946	0.92	0.93 (0.65-1.33)
4	ACCCAGGACCCGGC	0.0532	0.0541	0.83	1.01 (0.74-1.4)	0.0391	0.049	0.47	0.84 (0.51-1.39)		0.0585	0.0491	0.24	1.21 (0.87-1.69)	0.0359	0.0564	0.06	0.61 (0.38-0.99)
5	ATTCAGAACCTAAT	0.0352	0.0407	0.45	0.84 (0.57-1.24)	0.0314	0.0553	0.02	0.57 (0.34-0.97)		0.0276	0.0403	0.07	0.67 (0.44-1.03)	0.04	0.0542	0.22	0.72 (0.46-1.15)
6	ATTGAGGCCTTGAC	0.0374	0.0372	0.85	1.02 (0.69-1.52)	0.053	0.0509	0.77	1.14 (0.7-1.86)		0.0391	0.0431	0.78	0.95 (0.64-1.41)	0.0449	0.0402	0.53	1.08 (0.66-1.77)
7	ATTCAGAACCTGAT	0.0464	0.0421	0.55	1.09 (0.76-1.58)	0.0487	0.0338	0.17	1.63 (0.94-2.83)		0.0481	0.0368	0.2	1.32 (0.89-1.96)	0.0477	0.0426	0.59	1.09 (0.67-1.76)
8	CTTGAGGCCTTGAT	0.0344	0.0399	0.35	0.82 (0.55-1.22)	0.0362	0.0322	0.56	1.21 (0.67-2.19)		0.0339	0.0376	0.63	0.9 (0.59-1.37)	0.0365	0.0376	0.94	0.95 (0.56-1.63)
9	CTTGGGGCCTTGAT	0.0251	0.0223	0.73	1.09 (0.66-1.78)	0.0396	0.0256	0.11	1.65 (0.89-3.08)		0.0308	0.0175	0.04	1.75 (1.03-2.96)	0.0285	0.0322	0.7	0.85 (0.47-1.52)
10	ATTGAGGACTTGAT	0.0167	0.0203	0.48	0.81 (0.47-1.4)	0.0215	0.0125	0.19	1.84 (0.79-4.3)		0.0146	0.0175	0.65	0.87 (0.48-1.58)	0.0244	0.018	0.44	1.22 (0.6-2.45)
11	ATTGAGGACTTAAT	0.0162	0.0183	0.64	0.87 (0.5-1.53)	0.0085	0.0148	0.38	0.67 (0.26-1.76)		0.0183	0.0166	0.8	1.13 (0.63-2.05)	0.007	0.0174	0.06	0.41 (0.16-1.04)
12	ATTCAGGATTTAAT	0.0129	0.0127	0.89	1.05 (0.53-2.07)	0.0074	0.0192	0.32	0.7 (0.29-1.7)		0.0143	0.0155	0.78	0.98 (0.5-1.89)	0.0081	0.0131	0.47	0.71 (0.28-1.82)
13	ACCCAGGACCTGAT	0.0125	0.0104	0.55	1.2 (0.61-2.38)	0.0117	0.0139	0.7	0.86 (0.34-2.17)		0.0112	0.0094	0.64	1.15 (0.55-2.41)	0.0137	0.0149	0.88	0.87 (0.39-1.95)
14	ATTGAGGCCTTGAT	0.0134	0.0089	0.37	1.38 (0.67-2.87)	0.0144	0.011	0.43	1.5 (0.56-3.99)		0.0131	0.0096	0.47	1.36 (0.64-2.9)	0.0148	0.0088	0.3	1.5 (0.58-3.87)
OR, odds ratio; CI, confidence interval. The haplotype is in the order of rs140088748, rs6573905, rs7153496, rs75748869, rs143440974, rs2296651, rs4646287, rs80044501, rs12882299, rs7152290, rs56177148, rs76192277, rs72725773, and rs10134740. P values, ORs and its 95% CIs of each haplotype were calculated as described in the Methods.

## Sheet: Suppl Tab 6
Supplementary Table 6. The association results of the low-frequency non-silent variation rs148467625 in the Sample Set 1.
SNP	Chr	Positiona	Alleleb		Protein		Sample Set 1 (Guangxi population)
				Accession	Codon	Residue change	Casesc	Controlsc	PHWE	Models	OR (95% CI)	P
rs148467625	14	70263610	G	NP_003040.1	88	I [Ile] ⇒ T [Thr]	1/33/1248	0/36/1022	1	Additive	0.95 (0.50-1.28)	0.36
										Dominant	0.77 (0.68-1.25)	0.29
										Recessive	-	1
Chr, chromosome; HWE, Hardy-Weinberg equilibrium; OR, odds ratio; CI, confidence interval. aGenomic position (NCBI Build 37). bMinor allele. cNumber of minor homozygotes/number of heterozygotes/number of major homozygotes. P values, ORs and 95% CIs were calculated by logistic regression while adjusting for age and sex in the Sample Set 1. PHWE indicated the P values for HWE in controls.

## Sheet: Suppl Tab 7
Supplementary Table 7. Neutral theory test.
Supplementary Table 7A. Population variability parameters and neutrality tests for human SLC10A1 Locus.
Population	θw	π	θH	Tajima's D	Fay and Wu's H (unscaled)	Fu and Li's D
Chinese	12.21	7.57	1.68	-1.11	5.89	-2.65*
θw, θH and π values are given per bp in 1E-4. *P < 0.05.
Supplementary Table 7B. Allele frequencies and pairwise estimates of FST in the Chinese, Japanese, European, and African samples.
Number	SNPs	Ancestral Allele	Frequency of Derived Allele in Populations					FST Between Population Pairs
			Chinese (n = 197*2)	Japanese (n = 89*2)	African (n = 246*2)	European (n = 379*2)	American (n = 181*2)	1	2	3	4
1	rs76012767	G	0	0	0.1	0	0.017		0.05		0.01
2	rs141672491	T	0	0	0.014	0	0		0.01
3	rs150123920	A	0	0	0	0.003	0			0
4	rs138742546	C	0	0	0.002	0	0		0
5	rs142791477	C	0	0	0.006	0	0		0
6	rs187729286	T	0	0	0.002	0	0		0
7	rs191086561	T	0	0	0	0	0.003				0
8	rs182138695	C	0	0	0	0	0.003				0
9	rs45593332	C	0	0	0.002	0.032	0.006		0	0.02	0
10	rs56903885	G	0	0	0.012	0	0		0.01
11	14:70243092	C	0	0	0.004	0	0		0
12	rs73285203	A	0	0	0.039	0	0		0.02
13	rs139756142	C	0	0	0.004	0	0		0
14	rs11849924	T	0	0	0.018	0.001	0.003		0.01	0	0
15	rs116556602	T	0	0	0.065	0	0.017		0.03		0.01
16	rs115677626	A	0	0	0.112	0.001	0.006		0.06	0	0
17	rs144222112	A	0	0	0.008	0	0		0
18	rs4646296	C	0.094	0.045	0.002	0.094	0.066	0.01	0.05	0	0
19	rs148726192	T	0	0	0.002	0	0		0
20	rs142280289	G	0	0	0	0.001	0			0
21	rs150843324	A	0	0	0.035	0	0		0.02
22	rs139625408	C	0	0	0	0.004	0.003			0	0
23	rs4646295	G	0	0.011	0	0	0	0.01
24	rs192390066	T	0.003	0	0	0	0	0	0	0	0
25	rs9323529	T	0.003	0.006	0.346	0.004	0.044	0	0.2	0	0.02
26	rs184772222	A	0	0	0	0.001	0			0
27	rs116401395	A	0	0	0.016	0	0.003		0.01		0
28	rs115921791	G	0	0	0.018	0.001	0.003		0.01	0	0
29	rs187985178	T	0	0	0	0.001	0			0
30	rs144359574	G	0	0	0.008	0	0		0
31	rs117666795	G	0	0	0	0.004	0			0
32	rs114715011	G	0	0	0.053	0	0.017		0.03		0.01
33	rs146618839	T	0	0	0.004	0	0		0
34	rs191983685	T	0	0	0.002	0	0		0
35	rs184680055	T	0	0	0	0.001	0.003			0	0
36	rs141424790	G	0.008	0.011	0	0	0	0	0	0	0
37	rs149860061	A	0	0	0	0.001	0			0
38	rs76593945	C	0	0	0	0.003	0			0
39	rs144886364	G	0.008	0	0.006	0	0	0	0	0	0
40	rs189452616	A	0.005	0	0	0	0	0	0	0	0
41	rs77485688	A	0	0	0.004	0	0		0
42	rs116123638	G	0	0	0.053	0	0.017		0.03		0.01
43	rs10137162	C	0	0	0.112	0.001	0.006		0.06	0	0
44	rs143040132	C	0	0	0.002	0	0		0
45	rs182004992	A	0.005	0	0	0	0	0	0	0	0
46	rs184256001	A	0	0	0.004	0	0		0
47	rs201142538	A	0	0	0	0	0.003				0
48	rs189313778	G	0	0	0	0	0.003				0
49	rs2296651	G	0.056	0.028	0	0	0	0	0.03	0.03	0.03
50	rs141269120	G	0	0	0	0.001	0			0
51	rs200344196	G	0.003	0	0	0	0	0	0	0	0
52	rs114386061	C	0	0	0.118	0.001	0.006		0.06	0	0
53	rs56063215	A	0.008	0	0.006	0.177	0.202	0	0	0.09	0.1
54	rs146982168	G	0	0	0.01	0	0		0.01
55	rs138136851	T	0	0.006	0	0	0	0
56	rs180876096	G	0.005	0	0	0	0	0	0	0	0
57	rs141778356	C	0	0	0.035	0	0		0.02
58	rs186343960	A	0	0	0	0.001	0.008			0	0
59	rs76966244	G	0	0	0	0.011	0			0.01
60	rs150579813	G	0	0	0	0.001	0			0
61	rs190268737	A	0	0	0	0	0.003				0
62	rs61745930	A	0	0	0.02	0.001	0.003		0.01	0	0
63	rs55645214	A	0	0	0.106	0	0.017		0.06		0.01
64	rs202213974	C	0.003	0.006	0	0	0	0	0	0	0
65	rs201027060	A	0	0	0	0	0.003				0
66	rs181548310	A	0	0	0	0	0.006				0
67	rs138657783	T	0	0	0.008	0	0		0
68	rs74061428	T	0	0	0.012	0.001	0.003		0.01	0	0
69	rs190841593	C	0.003	0	0	0	0	0	0	0	0
70	rs183927384	C	0	0	0	0.003	0			0
71	rs116084010	G	0.003	0.006	0.085	0.003	0.022	0	0.04	0	0.01
72	rs73285210	G	0	0	0.014	0	0.003		0.01		0
73	rs55724465	G	0.165	0.14	0.012	0.087	0.124	0	0.07	0.01	0
74	rs149337859	T	0	0	0.016	0	0.003		0.01		0
75	rs115394175	T	0	0	0.01	0.001	0.003		0.01	0	0
76	rs73285211	G	0	0	0.144	0.003	0.014		0.08	0	0.01
77	rs11626135	C	0.008	0	0.006	0.177	0.202	0	0	0.09	0.1
78	rs146304821	G	0	0	0.002	0	0		0
79	rs139612399	G	0	0	0.004	0	0.003		0		0
80	rs188870647	C	0	0	0.004	0	0		0
81	rs28437822	A	0.165	0.14	0.01	0.087	0.127	0	0.07	0.01	0
82	rs190840997	C	0	0	0.006	0	0		0
83	rs144345294	G	0	0	0.004	0	0.003		0		0
84	rs17107278	C	0.003	0.006	0.346	0.004	0.044	0	0.2	0	0.02
85	rs182602958	A	0	0	0	0.005	0			0
86	rs10146088	A	0	0	0.124	0	0.017		0.07		0.01
87	rs187117057	T	0	0	0.002	0	0		0
88	rs117750794	A	0.046	0.023	0	0	0	0	0.02	0.02	0.02
89	rs191938779	C	0	0	0.002	0	0		0
90	rs61982105	A	0.008	0	0.006	0.177	0.202	0	0	0.09	0.1
91	rs74061431	G	0	0	0.008	0	0.003		0		0
92	rs184448109	A	0	0	0	0.001	0			0
93	rs187626607	T	0	0.006	0	0	0	0
94	rs142413830	T	0	0	0.01	0	0.003		0.01		0
95	rs192213189	C	0.003	0	0	0	0	0	0	0	0
96	rs151319236	G	0	0	0.008	0	0		0
97	rs140606118	G	0	0.006	0	0	0	0
98	rs3784152	A	0.825	0.854	0.386	0.73	0.597	0	0.2	0.01	0.06
99	rs3784153	G	0.825	0.854	0.323	0.73	0.591	0	0.26	0.01	0.07
100	rs149663538	T	0	0	0.01	0	0.003		0.01		0
101	rs75781181	G	0.008	0.006	0	0	0	0	0	0	0
102	rs185505875	A	0	0	0	0	0.003				0
103	rs76504162	G	0	0	0.067	0.001	0.006		0.03	0	0
104	rs190429720	T	0	0	0	0	0.003				0
105	rs147783366	A	0	0	0.008	0	0		0
106	rs192692026	C	0.003	0	0	0	0	0	0	0	0
107	rs79656338	C	0	0.056	0	0	0	0.03
108	rs79482254	A	0	0	0.067	0.001	0.006		0.03	0	0
109	rs141203775	G	0	0.011	0	0	0.003	0.01			0
110	rs146965717	G	0	0	0.002	0	0		0
111	rs113594012	T	0	0	0.006	0.022	0.006		0	0.01	0
112	rs17556915	G	0	0	0.016	0.194	0.102		0.01	0.11	0.05
113	rs184537049	A	0	0	0	0.001	0.008			0	0
114	rs76883183	T	0	0	0.067	0.001	0.006		0.03	0	0
115	rs75335471	C	0	0	0.008	0.063	0.044		0	0.03	0.02
116	rs143133083	T	0	0	0.006	0	0		0
117	rs148262617	G	0	0	0.002	0	0		0
118	rs74061432	T	0	0	0.008	0	0.003		0		0
119	rs146300936	A	0	0	0.004	0	0.003		0		0
120	rs138244862	C	0	0	0.004	0	0.003		0		0
121	rs142840156	C	0	0	0.006	0	0		0
122	rs74061434	A	0	0	0.008	0	0.003		0		0
123	rs188469885	A	0	0	0.002	0	0		0
124	rs181315502	G	0	0	0	0	0.003				0
125	rs139800646	T	0	0	0.018	0.001	0.003		0.01	0	0
126	rs149391980	T	0	0	0.018	0.001	0.003		0.01	0	0
127	rs10459536	C	0.827	0.86	0.313	0.73	0.594	0	0.27	0.01	0.07
128	rs10130174	G	0.008	0	0.348	0.181	0.246	0	0.2	0.09	0.13
129	rs10130124	C	0	0	0.118	0.001	0.006		0.06	0	0
130	rs185542595	C	0	0	0	0	0.006				0
131	rs148584594	C	0	0	0.008	0	0.003		0		0
132	rs59710581	G	0	0	0.008	0	0.003		0		0
133	rs181726482	A	0	0	0	0	0.003				0
134	rs145687977	T	0	0	0.006	0	0		0
135	rs111775517	G	0	0	0.002	0	0		0
136	rs192088710	G	0	0.006	0	0	0	0
137	rs147766800	C	0	0	0.004	0	0		0
138	rs116263820	G	0	0	0.022	0.001	0.003		0.01	0	0
139	rs117265695	C	0	0	0	0.007	0			0
140	rs139417361	G	0	0	0.002	0	0		0
141	rs182828535	G	0.003	0	0	0	0	0	0	0	0
142	rs11624523	G	0.827	0.86	0.38	0.73	0.597	0	0.21	0.01	0.06
143	rs116681218	G	0	0	0.063	0	0.003		0.03		0
144	rs60401303	C	0	0	0.146	0.003	0.014		0.08	0	0.01
145	rs145051848	A	0	0	0.004	0	0		0
146	rs147575974	C	0.013	0	0	0	0	0.01	0.01	0.01	0.01
147	rs185423029	T	0	0	0	0	0.003				0
148	rs17107282	C	0.008	0	0.352	0.181	0.246	0	0.2	0.09	0.13
149	rs190182412	C	0	0	0	0	0.003				0
150	rs140781563	T	0	0.006	0	0	0	0
151	rs35355208	C	0	0	0	0.009	0.014			0	0.01
152	rs55677947	A	0	0	0.008	0	0.003		0		0
153	rs150138196	T	0	0	0.002	0	0		0
154	rs145590605	A	0	0	0.002	0	0		0
155	rs183605637	A	0	0	0	0.001	0			0
156	rs148897259	A	0	0	0.006	0	0		0
157	rs59017109	C	0	0	0.008	0	0.003		0		0
158	rs189045697	A	0.003	0	0	0	0	0	0	0	0
159	rs145597518	G	0	0	0.016	0	0		0.01
160	rs193128291	C	0	0	0.002	0	0		0
161	rs184422099	A	0.003	0	0	0	0	0	0	0	0
162	rs188026992	A	0	0	0.002	0.001	0		0	0
163	rs191376965	G	0	0	0	0.001	0.003			0	0
164	rs138143813	T	0	0	0	0.003	0			0
165	rs72725740	A	0.165	0.14	0.01	0.087	0.127	0	0.07	0.01	0
166	rs183817603	C	0	0	0	0	0.003				0
167	rs147424988	C	0	0	0	0.012	0.008			0.01	0
168	rs144991935	C	0	0	0.008	0	0		0
169	rs188577301	C	0	0	0	0.005	0.006			0	0
170	rs10145643	A	0.008	0	0.5	0.183	0.26	0	0.32	0.09	0.14
171	rs10145650	A	0	0	0.124	0	0.017		0.07		0.01
172	rs141492334	C	0	0	0.008	0	0		0
173	rs79271152	C	0	0	0.008	0	0.003		0		0
174	rs181786567	A	0	0	0.002	0	0		0
175	rs186957134	A	0.003	0	0	0	0	0	0	0	0
176	rs73285222	A	0	0	0.047	0	0.003		0.02		0
177	rs115687332	T	0	0	0.014	0	0		0.01
178	rs139374587	C	0	0	0.008	0	0		0
179	rs80264035	G	0	0	0	0.001	0			0
180	rs144006534	G	0	0	0	0.001	0			0
181	rs61744165	A	0	0	0.004	0	0		0
182	rs190547040	C	0.005	0	0	0	0	0	0	0	0
183	rs182251148	C	0	0	0.012	0	0		0.01
184	rs147318230	G	0	0	0.008	0	0		0
185	rs114570302	A	0	0	0.008	0	0		0
186	rs141024167	T	0	0	0	0.001	0			0
187	rs186483084	C	0.003	0	0	0	0	0	0	0	0
188	rs189731434	A	0	0	0	0	0.003				0
189	rs182335399	A	0	0	0	0.001	0			0
190	rs144984651	C	0	0	0.008	0	0		0
191	rs185670612	T	0	0	0.004	0	0		0
192	rs144915009	C	0	0	0.008	0	0		0
193	rs77668918	G	0	0	0.102	0	0.017		0.05		0.01
194	rs148637574	A	0	0.006	0	0	0.033	0			0.02
195	rs142128777	T	0	0	0.006	0	0		0
196	rs8022592	A	0	0	0.067	0.001	0.006		0.03	0	0
197	rs114711084	G	0	0	0.065	0	0.017		0.03		0.01
198	rs117838639	G	0.003	0	0	0.004	0	0	0	0	0
199	rs2332167	A	0.827	0.86	0.333	0.73	0.594	0	0.25	0.01	0.07
200	rs78622641	A	0	0	0.118	0.003	0.006		0.06	0	0
201	rs151191634	A	0	0	0.002	0	0.003		0		0
202	rs191371688	A	0	0	0	0.003	0.003			0	0
203	rs183580931	G	0	0	0	0.001	0			0
204	rs140264205	A	0	0	0.108	0	0.017		0.06		0.01
205	rs188524369	G	0	0	0.004	0	0		0
206	rs191952894	T	0.003	0	0	0	0	0	0	0	0
207	rs183151638	A	0	0.006	0	0	0	0
208	rs187777204	G	0.008	0.011	0	0	0	0	0	0	0
209	rs145480502	C	0	0	0	0.003	0.003			0	0
210	rs146502852	A	0	0	0.01	0.003	0.003		0.01	0	0
211	rs141125276	C	0	0.006	0	0	0	0
212	rs191115397	G	0	0	0.026	0	0		0.01
213	rs183757760	G	0	0.028	0	0	0	0.01
214	rs188239325	C	0	0.011	0	0	0	0.01
215	rs192755784	A	0.003	0	0	0.003	0	0	0	0	0
216	rs185219375	A	0	0	0.018	0.001	0.003		0.01	0	0
217	rs138735569	T	0.005	0.028	0	0	0	0.01	0	0	0
218	rs149372225	T	0.003	0	0.01	0.001	0	0	0	0	0
219	rs11621916	A	0.17	0.112	0.006	0.087	0.124	0.01	0.08	0.02	0
220	rs189853822	C	0	0	0.002	0	0		0
221	rs182061815	A	0	0	0	0.001	0			0
222	rs184731259	A	0	0	0.002	0	0		0
223	rs189622319	G	0	0	0.002	0	0		0
224	rs79045137	T	0.003	0.006	0.092	0.001	0.022	0	0.04	0	0.01
225	rs114117486	A	0	0	0.057	0	0.017		0.03		0.01
226	rs180875080	G	0	0	0.008	0	0		0
227	rs143690019	T	0	0	0.008	0	0		0
228	rs185423321	A	0.003	0	0	0	0	0	0	0	0
229	rs58582364	G	0.165	0.14	0.01	0.087	0.124	0	0.07	0.01	0
230	rs191362612	A	0	0	0.002	0.003	0.003		0	0	0
231	rs9944036	A	0.825	0.854	0.366	0.73	0.594	0	0.22	0.01	0.06
232	rs181161741	A	0	0	0	0.001	0			0
233	rs148119211	A	0	0	0.008	0	0		0
234	rs143943356	A	0	0	0.008	0	0		0
235	rs186660369	A	0	0	0.012	0	0		0.01
236	rs114442577	A	0	0	0.006	0	0.003		0		0
237	rs75036698	T	0	0	0.002	0	0		0
238	rs147301272	A	0	0	0.037	0	0		0.02
239	rs72725743	T	0.165	0.14	0.01	0.087	0.124	0	0.07	0.01	0
240	rs74061437	T	0	0	0.022	0	0.006		0.01		0
241	rs143364458	C	0	0	0.014	0	0		0.01
242	rs8020042	A	0.008	0	0.155	0.179	0.218	0	0.07	0.09	0.11
243	rs150504208	A	0	0	0.004	0	0		0
244	rs139481205	T	0	0	0.008	0	0		0
245	rs191399829	A	0	0	0	0	0.003				0
246	rs8020504	C	0	0	0.053	0	0.006		0.03		0
247	rs11624532	C	0.165	0.112	0.006	0.087	0.124	0.01	0.08	0.01	0
248	rs116543782	T	0	0	0.063	0.001	0.006		0.03	0	0
249	rs149670838	G	0	0	0.022	0	0.003		0.01		0
250	rs182923824	G	0	0	0	0.003	0			0
251	rs187719981	G	0	0	0.002	0.003	0		0	0
252	rs72725745	G	0.165	0.14	0.01	0.087	0.124	0	0.07	0.01	0
253	rs191065288	C	0.005	0	0.004	0	0	0	0	0	0
254	rs182117739	G	0.046	0.011	0	0	0	0.01	0.02	0.02	0.02
255	rs10142027	C	0.835	0.871	0.378	0.736	0.602	0	0.22	0.01	0.07
256	rs10142031	G	0.835	0.871	0.378	0.736	0.608	0	0.22	0.01	0.06
257	rs187704568	G	0	0	0.002	0	0		0
258	rs139205446	A	0	0	0.006	0	0		0
259	rs144076682	G	0	0	0	0.001	0			0
260	rs192746790	C	0.003	0.006	0	0	0	0	0	0	0
261	rs34966619	C	0	0	0.002	0.02	0		0	0.01
262	rs115519293	G	0	0	0.037	0	0		0.02
263	rs184631499	T	0	0	0.012	0	0		0.01
264	rs141089473	G	0	0	0.012	0	0.014		0.01		0.01
265	rs8011311	C	0.827	0.876	0.376	0.73	0.597	0	0.21	0.01	0.06
266	rs142237812	C	0.003	0	0	0	0	0	0	0	0
267	rs151225411	C	0	0	0.004	0	0		0
268	rs188272455	A	0	0.006	0	0	0	0
269	rs140430425	C	0	0	0.002	0	0		0
270	rs150403469	C	0	0	0	0.003	0			0
271	rs138187131	G	0	0	0.008	0.001	0		0	0
272	rs60163156	A	0	0	0.018	0	0.003		0.01		0
273	rs115562129	G	0	0	0.006	0	0.003		0		0
274	rs74061439	A	0	0	0.014	0	0.006		0.01		0
275	rs192124793	A	0	0	0.004	0	0		0
276	rs116369711	G	0	0	0.004	0	0		0
277	rs184718316	T	0	0	0	0.001	0.003			0	0
278	rs146762696	A	0	0	0.008	0	0		0
279	rs115690109	C	0	0	0.004	0	0.003		0		0
280	rs139274239	A	0	0	0.002	0	0.003		0		0
281	rs189381034	G	0	0	0	0.001	0			0
282	rs182033481	T	0	0	0	0.004	0			0
283	rs185759720	G	0	0	0.002	0	0		0
284	rs79189607	C	0	0	0.004	0.081	0.03		0	0.04	0.02
285	rs74061440	G	0	0	0.014	0	0.006		0.01		0
286	rs143300398	G	0	0	0.008	0	0		0
287	rs189073029	T	0.008	0	0	0	0	0	0	0	0
288	rs76385306	T	0	0	0.022	0.127	0.086		0.01	0.07	0.04
289	rs943276	G	0.008	0	0.006	0.177	0.202	0	0	0.09	0.1
290	rs10146486	T	0	0	0.112	0.001	0.006		0.06	0	0
291	rs144821913	T	0	0.006	0	0	0	0
292	rs10134553	G	0.003	0.006	0.344	0.004	0.044	0	0.2	0	0.02
293	rs180920568	G	0	0	0	0	0.003				0
294	rs943277	G	0.008	0	0.006	0.177	0.202	0	0	0.09	0.1
295	rs57640458	G	0	0	0.049	0	0		0.03
296	rs71423373	A	0	0	0.012	0.11	0.072		0.01	0.06	0.04
297	rs11622925	C	0.168	0.124	0.01	0.087	0.124	0	0.08	0.01	0
298	rs148173444	G	0	0	0	0	0.003				0
299	rs114184689	C	0	0	0.102	0	0.017		0.05		0.01
300	rs58194983	C	0	0.028	0.008	0	0	0.01	0
301	rs186200257	C	0	0	0	0	0.003				0
302	rs78671348	C	0	0	0.065	0.001	0.006		0.03	0	0
303	rs191577425	G	0	0	0	0.001	0			0
304	rs112707530	A	0	0	0.169	0.003	0.017		0.09	0	0.01
305	rs116451846	G	0	0	0.043	0	0.014		0.02		0.01
306	rs36115704	C	0.543	0.478	0.199	0.43	0.373	0	0.13	0.01	0.03
307	rs78145823	G	0	0	0.065	0.001	0.006		0.03	0	0
308	rs78428365	G	0	0	0.049	0	0		0.03
309	rs139192737	C	0	0	0.008	0	0		0
310	rs144058121	C	0.003	0.006	0	0	0	0	0	0	0
311	rs74472107	G	0	0	0.01	0	0		0.01
312	rs4646287	C	0.089	0.157	0.002	0	0	0.01	0.04	0.05	0.05
313	rs4646286	G	0.822	0.871	0.425	0.73	0.611	0	0.17	0.01	0.06
314	rs114302647	C	0	0	0.008	0	0		0
315	rs139899626	G	0	0	0.02	0.001	0.003		0.01	0	0
316	rs149724438	G	0	0	0.008	0	0		0
317	rs181544935	C	0	0	0	0.004	0.003			0	0
318	rs117354704	G	0.008	0.006	0	0	0	0	0	0	0
319	rs148467625	A	0.008	0	0	0	0	0	0	0	0
320	rs4646285	C	0.168	0.124	0.01	0.087	0.124	0	0.08	0.01	0
321	rs202018997	C	0	0.006	0	0	0	0
322	rs201078426	G	0	0	0.002	0	0		0
323	rs200282964	A	0	0	0	0	0.006				0
324	rs148905100	C	0	0	0.008	0	0		0
325	rs56878770	G	0	0	0.102	0	0.017		0.05		0.01
326	rs147679541	G	0	0	0.002	0	0.008		0		0
327	rs142409332	A	0	0	0	0.001	0			0
328	rs11845658	T	0	0	0.018	0.001	0.003		0.01	0	0
329	rs115431244	G	0	0	0.006	0	0		0
330	rs76998701	A	0	0	0.11	0.001	0.006		0.06	0	0
331	rs118048231	A	0	0	0	0.005	0.003			0	0
332	rs185965225	A	0	0	0.008	0	0		0
333	rs74061442	C	0	0	0.008	0	0.003		0		0
334	rs146626274	G	0	0	0.008	0	0		0
335	rs183113167	T	0	0.011	0	0	0	0.01
336	rs139158470	G	0	0	0.002	0	0		0
337	rs116546005	G	0	0	0.004	0	0		0
338	rs187563631	G	0.005	0	0	0	0	0	0	0	0
339	rs11623504	T	0.005	0	0.006	0.176	0.204	0	0	0.09	0.11
340	rs140536569	A	0	0	0.004	0	0		0
341	rs150457476	G	0	0	0.006	0	0		0
342	rs138305558	G	0	0	0.01	0	0.006		0.01		0
343	rs190591940	T	0.005	0	0	0	0	0	0	0	0
344	rs112655131	C	0	0	0.049	0	0		0.03
345	rs78096850	G	0	0	0.006	0	0		0
346	rs149651811	A	0	0	0.002	0.015	0		0	0.01
347	rs74061443	A	0	0	0.022	0	0.006		0.01		0
348	rs182884387	A	0	0	0.006	0	0.003		0		0
349	rs72725750	A	0.005	0	0.006	0.177	0.204	0	0	0.09	0.11
350	rs61982106	C	0.005	0	0.006	0.177	0.204	0	0	0.09	0.11
351	rs137900005	A	0	0	0.002	0	0		0
352	rs74351781	C	0	0	0.055	0	0		0.03
353	rs111500198	G	0	0	0.031	0.013	0.022		0.02	0.01	0.01
354	rs116985264	G	0.013	0	0	0	0	0.01	0.01	0.01	0.01
355	rs187971074	C	0	0	0	0	0.003				0
356	rs7154439	A	0.82	0.876	0.439	0.73	0.611	0.01	0.16	0.01	0.05
357	rs142366037	C	0	0.006	0	0	0	0
358	rs145960284	C	0	0	0.008	0	0		0
359	rs73285233	G	0	0	0.02	0	0		0.01
n is the number o f chromosome. FST values are listed for population pairs: 1 = Chinese and Japanese, 2 = Chinese and African, 3 = Chinese and European, 4 = Chinese and American.

## Sheet: Suppl Tab 8
Supplementary Table 8. Association results of rs3133759 and rs13255741 in the Sample Set 2.
SNPs	Chr	Positiona	Alleleb	PeQTL	Sample Set 2 (GWAS population)
					OR (95% CI)	P
rs3133759	8	96452014	T	5.78e-06	1.15 (0.95-1.39)	0.1641
rs13255741	8	96457288	G	5.78e-06	1.14 (0.94-1.38)	0.18
Chr, chromosome; eQTL, expression trait loci; OR, odds ratio; CI, confidence interval. aGenomic position (NCBI Build 37). bMinor allele. P values, ORs and 95% CIs were calculated under additive model by logistic regression while adjusting for age and sex in the GWAS population. PeQTL indicated the P values for eQTL analysis shown in Supplementary Figure 4.

## Sheet: Suppl Tab 9
Supplementary Table 9. Primers used for genotyping the SNPs in SLC10A1 with the Sequenom MassArray platform.
SNPs	Forward primer sequence	Reverse primer sequence	Unextended primer sequence
rs140088748	ACGTTGGATGGGCTATAAAAGGTTTATGG	ACGTTGGATGCCAGCATGAAACCAAACTTT	GCTATAAAAGGTTTATGGAAGTTATA
rs6573905	ACGTTGGATGCATGTATCTTCCTGTATGTGC	ACGTTGGATGTTAGCAGGACTTGGTGTCTT	tttaaAGGGCTTTGATTCCTG
rs7153496	ACGTTGGATGAAATAAATCCCTTGAGACC	ACGTTGGATGCAGAAGTTGGAGCCCATCCT	ATCCCTTGAGACCTGCATAC
rs75748869	ACGTTGGATGGCTTCTTAGATCCTTTCCAG	ACGTTGGATGTCAGCGATGAGCAGATAACC	CCTTTCCAGAACTCCA
rs143440974	ACGTTGGATGTGTATGGTCAGGTACAAATG	ACGTTGGATGGTTAGTCCTGCACATTTGCC	ACAAATGAAACCAAGACAATA
rs2296651	ACGTTGGATGGGAGACTGGATGCCAAAATG	ACGTTGGATGTGACTTCAGGTGGAAAGGC	CAAAATGTCCAACTCTGTT
rs4646287	ACGTTGGATGGCCCAAAGCATTATAAGCAG	ACGTTGGATGGAAGGATGAGCATCAACCAG	ggcAATCAGCAAGGGCTC
rs148467625	ACGTTGGATGTTGTGCTGGGCAAGGTCTTC	ACGTTGGATGAAGACATTGGACAGGTTCCC	ggTCCGGCTGAAGAACA
rs80044501	ACGTTGGATGGGATGCTGTGATTTAAATTAC	ACGTTGGATGCCCCATAACACAAGTTTGTC	CTTTTATTTTAGATTTAGGGGTAC
rs12882299	ACGTTGGATGGAGCAATTTTCTTTGTACTC	ACGTTGGATGCATAGCCAATGCAAAAAAC	TTTGTTGTCCAAGGGT
rs7152290	ACGTTGGATGAGTGCAGTGCGCAATCATAG	ACGTTGGATGACTTAAAAGGCTGAGGCAAG	CTGACCTCTCAAACTCCT
rs56177148	ACGTTGGATGAGGATTGCTAGAATCAGTG	ACGTTGGATGACACATCAGCTATGCACTCG	CTAGAATCAGTGTTTGGTG
rs76192277	ACGTTGGATGTCACCTACAAGCACATCTCC	ACGTTGGATGTCTTGACTAGTTCAGGGTGG	TCTCCCCCAACTACC
rs72725773	ACGTTGGATGGACCACCAAGTGAGCAGTAA	ACGTTGGATGACACAGAAAGGCTGTTAGGG	AAGTGAGCAGTAAACATGG
rs10134740	ACGTTGGATGAGCCCCTCTTCTCCATATGC	ACGTTGGATGCCTACCTACAAAAGTCACTC	TCTCCATATGCCTTTGTT
All the sequences of the primers are from 5' to 3'.
